# Supplementary material for: TelAP2 links TelAP1 to the telomere complex in Trypanosoma brucei
Source: Sci Rep. 2024 Dec 16;14:30493. doi: 10.1038/s41598-024-81972-0 (PMC11649696; doi:10.1038/s41598-024-81972-0)
Supplement: Supplementary file 1 — Supplementary Material 1 [file 41598_2024_81972_MOESM1_ESM.xlsx]

## Sheet: S2A TelAP2 AP BSF
TREU927 Gene ID - identified by MS analysis	Name	Product description	Difference WT/TelAP2:PTP	p-value TelAP2:PTP/WT [log10]	Computed GO Components	Computed GO Functions	Computed GO Processes	Curated GO Components	Curated GO Functions	Curated GO Processes	NES (Goos et al., 2017)
TelAP2:PTP
Tb927.10.12850	TRF	ttaggg binding factor	-4.17938	4.78592				nucleoplasm;nucleus;telomere-telomerase complex	telomeric DNA binding		6.44
Tb927.11.9870	TelAP1	Telomere-associated protein 1	-4.71761	5.59605				nucleoplasm;nucleus;telomere-telomerase complex	telomeric DNA binding		0.96
Tb927.3.1560	TIF2	TRF-Interacting Factor 2	-4.42454	6.92323				ciliary plasm;cytoplasm;nuclear lumen;nucleoplasm;telomere-telomerase complex	telomeric DNA binding
Tb927.6.4330	TelAP2	telomere-associated protein	-3.70786	2.35182				nucleoplasm;nucleus;telomere-telomerase complex	telomeric DNA binding		6.07
WT control
Tb927.10.2110;Tb927.10.2100;Tb11.v5.1046;Tb927.10.2090	EEF1A	elongation factor 1-alpha	3.35081	3.87731		GTP binding;GTPase activity;translation elongation factor activity	translational elongation	cytoplasm	GTPase activity;calmodulin binding;mRNA binding;translation elongation factor activity	calcium-mediated signaling;microtubule-based process;translation;translational elongation
Tb927.10.3990	DHH1	DHH1	2.4858	1.68573		ATP binding;helicase activity;nucleic acid binding		P-body;cytoplasm;cytoplasmic stress granule	ATP binding;helicase activity;mRNA binding	P-body assembly;nucleobase-containing compound metabolic process;stress granule assembly
Tb927.11.880	CYPA	cyclophilin a	2.39091	2.37069		peptidyl-prolyl cis-trans isomerase activity	protein folding;protein peptidyl-prolyl isomerization	ciliary plasm;cilium;cytoplasm;cytosol;nuclear lumen	cyclosporin A binding;peptidyl-prolyl cis-trans isomerase activity	protein folding;protein peptidyl-prolyl isomerization
Tb927.1.2390;Tb927.1.2370;Tb927.1.2350;Tb927.1.2330;Tb11.v5.0469;Tb927.1.2410		beta tubulin	2.37281	3.37701	microtubule	GTP binding;GTPase activity;structural constituent of cytoskeleton	microtubule-based process	cytoplasm;microtubule	GTP binding;structural constituent of cytoskeleton	microtubule cytoskeleton organization;microtubule-based process;mitotic cell cycle
Tb927.3.3270	PFK	ATP-dependent 6-phosphofructokinase, glycosomal	2.04394	2.18634	glycosome	6-phosphofructokinase activity;ATP binding;metal ion binding	fructose 6-phosphate metabolic process;glycolytic process	cytoplasm;glycosome	6-phosphofructokinase activity;ATP binding;phosphate ion binding	glycolytic process
Tb927.3.1120	RTB2	GTP-binding nuclear protein rtb2, putative	2.02519	1.90069		GTP binding;GTPase activity	nucleocytoplasmic transport	cytoplasm;nuclear pore;nucleus	GTP binding;GTPase activity	intracellular protein transport;protein import into nucleus;ribosomal subunit export from nucleus;small GTPase mediated signal transduction	1.58
Tb927.8.3530	G3PDH	glycerol-3-phosphate dehydrogenase [NAD+], glycosomal	1.74315	2.46811	glycerol-3-phosphate dehydrogenase complex	NAD binding;glycerol-3-phosphate dehydrogenase [NAD+] activity;oxidoreductase activity;oxidoreductase activity, acting on the CH-OH group of donors, NAD or NADP as acceptor;protein homodimerization activity	carbohydrate metabolic process;glycerol-3-phosphate catabolic process;glycerol-3-phosphate metabolic process;obsolete oxidation-reduction process	cytosol;glycerol-3-phosphate dehydrogenase complex;glycosome	glycerol-3-phosphate dehydrogenase [NAD+] activity;phosphate ion binding	NADH oxidation;glycerol-3-phosphate metabolic process
Tb927.3.3780;Tb927.3.3760	TXN1a	tryparedoxin 1a, putative	1.72731	1.67321				ciliary plasm;cytoplasm;nuclear lumen		hydrogen peroxide catabolic process
Tb927.11.11680		2-oxoglutarate dehydrogenase E2 component, putative	1.56668	1.75876		acyltransferase activity		ciliary basal body;cytoplasm;mitochondrion
Tb927.9.12630;Tb927.9.12590;Tb927.9.12570;Tb927.9.12550;Tb927.9.12610	glk1	glycerol kinase, glycosomal	1.21411	1.65621		ATP binding;glycerol kinase activity;phosphotransferase activity, alcohol group as acceptor	carbohydrate metabolic process;glycerol catabolic process;glycerol-3-phosphate metabolic process	glycosome;mitochondrion	ATP binding;glycerol kinase activity;phosphotransferase activity, alcohol group as acceptor	glycerol metabolic process;glycerol-3-phosphate biosynthetic process;glycerol-3-phosphate metabolic process;phosphorylation;triglyceride metabolic process
Tb11.v5.0732;Tb927.10.2020;Tb927.10.2010		hexokinase, putative	1.20571	2.06646		ATP binding;glucose binding;hexokinase activity;phosphotransferase activity, alcohol group as acceptor	carbohydrate metabolic process;cellular glucose homeostasis;glycolytic process
Tb927.9.8410	J27	chaperone protein DnaJ, putative	1.13968	2.60145		ATP binding;heat shock protein binding;unfolded protein binding	protein folding;response to heat	mitochondrion	unfolded protein binding	protein folding
Tb927.9.6290;Tb927.9.6230;Tb927.9.6170	AK1	arginine kinase	1.11787	1.93346		catalytic activity;creatine kinase activity;kinase activity;transferase activity, transferring phosphorus-containing groups	biological_process;phosphocreatine biosynthetic process	ciliary plasm;cytoplasm;cytosol;glycosome	ATP binding;arginine kinase activity;kinase activity;transferase activity, transferring phosphorus-containing groups

## Sheet: S2B TelAP2 AP PCF
TREU927 Gene ID - identified by MS analysis	Name	Product Description	Difference TelAP2:PTP/ectopic PTP	p-value TelAP2:PTP/ectopic PTP [log10]	Computed GO Components	Computed GO Functions	Computed GO Processes	Curated GO Components	Curated GO Functions	Curated GO Processes	NES (Goos et al., 2017)
TelAP2:PTP
Tb927.10.12850	TRF	ttaggg binding factor	9.22026	8.37787				nucleoplasm;nucleus;telomere-telomerase complex	telomeric DNA binding		6.44
Tb927.6.4330	TelAP2	telomere-associated protein	8.13691	6.47821				nucleoplasm;nucleus;telomere-telomerase complex	telomeric DNA binding		6.07
Tb927.9.8410	J27	chaperone protein DnaJ, putative	7.95778	4.02927		ATP binding;heat shock protein binding;unfolded protein binding	protein folding;response to heat	mitochondrion	unfolded protein binding	protein folding
Tb927.11.9870	TelAP1	Telomere-associated protein 1	7.88035	6.58405				nucleoplasm;nucleus;telomere-telomerase complex	telomeric DNA binding		0.96
Tb927.3.1560	TIF2	TRF-Interacting Factor 2	7.35455	5.64905				ciliary plasm;cytoplasm;nuclear lumen;nucleoplasm;telomere-telomerase complex	telomeric DNA binding
Tb927.9.4000;Tb927.9.3930	TelAP3	hypothetical protein, conserved	7.27899	7.05167				cytoplasm;nucleus;telomere-telomerase complex	telomeric DNA binding		6.58
Tb11.v5.0868;Tb927.9.2520		mitotubule-associated protein Gb4, putative	6.25492	6.26566
Tb927.11.16130	NDPK	nucleoside diphosphate kinase	6.22383	6.15531		nucleoside diphosphate kinase activity	CTP biosynthetic process;GTP biosynthetic process;UTP biosynthetic process;nucleoside diphosphate phosphorylation	ciliary plasm;cytoplasm;nuclear lumen;nucleus	ATP binding;nucleoside diphosphate kinase activity	CTP biosynthetic process;GTP biosynthetic process;UTP biosynthetic process;posttranscriptional regulation of gene expression
Tb927.11.4700		prostaglandin f synthase	6.07706	6.14903		oxidoreductase activity	obsolete oxidation-reduction process	ciliary plasm;cytoplasm;nuclear lumen;nucleoplasm	D-arabinose 1-dehydrogenase [NAD(P)+] activity;aldo-keto reductase (NADP) activity	D-arabinose catabolic process
Tb927.10.2290	J3	chaperone protein DnaJ, putative	6.0385	4.83632		ATP binding;heat shock protein binding;metal ion binding;unfolded protein binding	protein folding;response to heat	ciliary basal body;ciliary plasm;cytoplasm;cytosol;nucleolus;nucleoplasm	chaperone binding;unfolded protein binding	protein folding
Tb927.11.6280	PPDK	pyruvate phosphate dikinase	5.99387	4.48899		ATP binding;catalytic activity;kinase activity;metal ion binding;pyruvate, phosphate dikinase activity;transferase activity, transferring phosphorus-containing groups	phosphorylation;pyruvate metabolic process	glycosome	phosphate ion binding;pyruvate, phosphate dikinase activity	phosphorylation
Tb927.11.11680		2-oxoglutarate dehydrogenase E2 component, putative	5.97983	4.85906		acyltransferase activity		ciliary basal body;cytoplasm;mitochondrion
Tb927.2.5160	J2	Chaperone protein DnaJ 2	5.83001	5.22885		ATP binding;heat shock protein binding;unfolded protein binding	protein folding;response to heat	ciliary plasm;cytoplasm;cytosol;nucleoplasm;transport vesicle	chaperone binding;protein-containing complex binding;unfolded protein binding	cellular response to heat;protein folding;response to heat
Tb927.11.9590		S-adenosylhomocysteine hydrolase, putative	5.77363	5.89581		adenosylhomocysteinase activity;nucleotide binding	one-carbon metabolic process	ciliary plasm;cytoplasm;cytosol;nucleoplasm	adenosylhomocysteinase activity	S-adenosylmethionine cycle
Tb927.10.3200	U2AF35	U2 splicing auxiliary factor, putative	5.53621	3.96872	U2AF complex	RNA binding;metal ion binding;nucleic acid binding;zinc ion binding	mRNA splicing, via spliceosome	U2AF complex;nuclear speck;nucleoplasm;nucleus;spliceosomal complex	RNA binding;mRNA binding;pre-mRNA 3'-splice site binding	RNA splicing;RNA splicing, via transesterification reactions;mRNA processing;mRNA splicing, via spliceosome	1.45
Tb927.10.13720	RBP29	RNA-binding protein 29, putative	5.29923	4.81731		nucleic acid binding		nucleoplasm;nucleus	RNA binding;mRNA binding	RNA processing;posttranscriptional regulation of gene expression	2.56
Tb927.9.4680	EIF4A1	Eukaryotic initiation factor 4A-1	5.29104	5.78942		ATP binding;helicase activity;nucleic acid binding		cytoplasm;cytoplasmic stress granule;cytosol;eukaryotic translation initiation factor 4F complex;nucleolus;polysome	ATP binding;ATP-dependent activity, acting on RNA;RNA helicase activity;helicase activity;mRNA binding;nucleic acid binding;translation initiation factor activity	cytoplasmic translational initiation;nucleobase-containing compound metabolic process;translation
Tb927.8.5580		N-terminal region of Chorein, a TM vesicle-mediated sorter/Integral peroxisomal membrane peroxin, putative	5.06436	4.24864	integral component of membrane			cytoplasm;extrinsic component of membrane		protein retention in Golgi apparatus;protein targeting to vacuole
Tb927.11.5550	PolIE	DNA polymerase theta	4.9074	1.49073		DNA binding;DNA-directed DNA polymerase activity	DNA replication;DNA-dependent DNA replication	nuclear lumen;nucleus;telomere-telomerase complex	DNA-directed DNA polymerase activity;telomeric DNA binding	translesion synthesis	5.74
Tb927.11.880	CYPA	cyclophilin a	4.87028	3.88909		peptidyl-prolyl cis-trans isomerase activity	protein folding;protein peptidyl-prolyl isomerization	ciliary plasm;cilium;cytoplasm;cytosol;nuclear lumen	cyclosporin A binding;peptidyl-prolyl cis-trans isomerase activity	protein folding;protein peptidyl-prolyl isomerization
Tb927.8.3530	G3PDH	glycerol-3-phosphate dehydrogenase [NAD+], glycosomal	4.85025	4.84806	glycerol-3-phosphate dehydrogenase complex	NAD binding;glycerol-3-phosphate dehydrogenase [NAD+] activity;oxidoreductase activity;oxidoreductase activity, acting on the CH-OH group of donors, NAD or NADP as acceptor;protein homodimerization activity	carbohydrate metabolic process;glycerol-3-phosphate catabolic process;glycerol-3-phosphate metabolic process;obsolete oxidation-reduction process	cytosol;glycerol-3-phosphate dehydrogenase complex;glycosome	glycerol-3-phosphate dehydrogenase [NAD+] activity;phosphate ion binding	NADH oxidation;glycerol-3-phosphate metabolic process
Tb927.9.6290;Tb927.9.6230;Tb927.9.6170	AK1	arginine kinase	4.72039	1.93655		catalytic activity;creatine kinase activity;kinase activity;transferase activity, transferring phosphorus-containing groups	biological_process;phosphocreatine biosynthetic process	ciliary plasm;cytoplasm;cytosol;glycosome	ATP binding;arginine kinase activity;kinase activity;transferase activity, transferring phosphorus-containing groups
Tb927.3.1790		pyruvate dehydrogenase E1 beta subunit, putative	4.70363	3.6566		catalytic activity;pyruvate dehydrogenase (acetyl-transferring) activity	acetyl-CoA biosynthetic process from pyruvate	ciliary plasm;cytoplasm;mitochondrial inner membrane;mitochondrial pyruvate dehydrogenase complex;mitochondrion;nuclear lumen	pyruvate dehydrogenase (acetyl-transferring) activity	acetyl-CoA biosynthetic process from pyruvate
Tb927.11.9710;Tb927.10.13500	RPL10A	60S ribosomal protein L10a, putative	4.66621	4.24552	large ribosomal subunit	RNA binding;structural constituent of ribosome	translation	cytoplasm;cytosolic large ribosomal subunit;large ribosomal subunit;nucleolus	RNA binding;phosphate ion binding;structural constituent of ribosome	maturation of LSU-rRNA;translation
Tb927.10.2520	PPL2	PrimPol-like protein 2	4.37963	4.1806			DNA replication, synthesis of RNA primer	nucleoplasm;nucleus;site of double-strand break;telomere-telomerase complex	DNA primase activity;DNA-directed DNA polymerase activity;telomeric DNA binding	regulation of G2/M transition of mitotic cell cycle;response to UV;response to oxidative stress;translesion synthesis	5.54
Tb927.7.2980;Tb927.7.3020		Nitroreductase family, putative	4.28451	3.34612		oxidoreductase activity;oxidoreductase activity, acting on NAD(P)H, nitrogenous group as acceptor	cellular response to oxidative stress	ciliary plasm;cytoplasm	oxidoreductase activity, acting on NAD(P)H, nitrogenous group as acceptor	posttranscriptional regulation of gene expression
Tb927.10.6070	UMSBP1	universal minicircle sequence binding protein 1	4.26577	3.79781		nucleic acid binding;zinc ion binding		cytoplasm;nuclear lumen;nucleolus	mRNA binding;nucleic acid binding;single-stranded RNA binding;translation regulator activity	mitotic cell cycle;obsolete mitochondrial DNA inheritance;positive regulation of cytoplasmic translation
Tb927.5.4330		dihydrolipoamide branched chain transacylase, putative	4.23396	2.86912		acyltransferase activity		ciliary basal body;cytoplasm;mitochondrion	acetyltransferase activity;lipoic acid binding	posttranscriptional regulation of gene expression
Tb927.10.7570;Tb11.v5.0774	PDH-E2	dihydrolipoamide acetyltransferase E2 subunit, putative	4.21809	3.74118		acyltransferase activity		ciliary basal body;cytoplasm;kinetoplast;mitochondrial inner membrane;mitochondrial matrix;mitochondrial pyruvate dehydrogenase complex;mitochondrion	dihydrolipoyllysine-residue acetyltransferase activity;pyruvate dehydrogenase activity	acetyl-CoA biosynthetic process from pyruvate;cytokinesis;mitochondrial genome maintenance
Tb927.10.5770	VCP	Valosin-containing protein	4.05813	5.401		ATP binding;ATP hydrolysis activity;hydrolase activity		VCP-NPL4-UFD1 AAA ATPase complex;cytoplasm;cytoplasmic side of endoplasmic reticulum membrane;cytosol;membrane;nucleoplasm;nucleus	ATP hydrolysis activity;identical protein binding;polyubiquitin modification-dependent protein binding	ER-associated misfolded protein catabolic process;autophagosome maturation;macroautophagy;mitotic spindle disassembly;retrograde protein transport, ER to cytosol;ubiquitin-dependent ERAD pathway
Tb927.7.1730;Tb927.7.1750;Tb927.7.1740		60S ribosomal protein L7, putative	4.04558	5.29484	cytosolic large ribosomal subunit	structural constituent of ribosome	maturation of LSU-rRNA from tricistronic rRNA transcript (SSU-rRNA, 5.8S rRNA, LSU-rRNA)	cytoplasm;cytosolic large ribosomal subunit;nucleolus;ribosome	RNA binding;mRNA binding;structural constituent of ribosome	maturation of LSU-rRNA from tricistronic rRNA transcript (SSU-rRNA, 5.8S rRNA, LSU-rRNA);ribosome biogenesis
Tb927.10.4570;Tb927.10.4560		elongation factor 2	3.9977	4.50254		GTP binding;GTPase activity		ciliary plasm;cytoplasm;ribonucleoprotein complex	GTP binding;GTPase activity;mRNA binding;ribosome binding;translation elongation factor activity	translation;translational elongation
Tb927.10.8940	KH1	flagellum targeting protein kharon1, putative	3.94943	4.07836				ciliary pocket;cortical cytoskeleton	mRNA binding;protein-containing complex binding	protein targeting
Tb927.6.4920;Tb927.6.4910;Tb927.6.4900;Tb927.6.4890;Tb927.6.4880;Tb927.6.4870;Tb927.6.4860;Tb927.6.4850;Tb927.6.4840	METK1	S-adenosylmethionine synthetase	3.82286	2.95981		ATP binding;metal ion binding;methionine adenosyltransferase activity	S-adenosylmethionine biosynthetic process;one-carbon metabolic process	ciliary plasm;cytoplasm;cytosol	methionine adenosyltransferase activity	S-adenosylmethionine biosynthetic process
Tb927.2.4710	RRM1	RNA-binding protein, putative	3.77517	4.07018		nucleic acid binding;zinc ion binding		nuclear speck;nucleolus;nucleoplasm;nucleus	RNA binding;mRNA binding	RNA processing;chromatin remodeling;mRNA cis splicing, via spliceosome;posttranscriptional regulation of gene expression;regulation of alternative mRNA splicing, via spliceosome;regulation of gene expression	2.68
Tb927.9.8880;Tb927.9.8850		actin B	3.73942	5.22067				actin cytoskeleton;ciliary plasm;cytoplasm	structural constituent of cytoskeleton	cytoskeleton organization
Tb927.10.6510;Tb927.10.6400	HSP60	chaperonin HSP60, mitochondrial precursor	3.70386	6.48276		ATP binding	protein folding;protein refolding	cytoplasm;mitochondrion	unfolded protein binding	protein folding;protein import into mitochondrial matrix;protein-containing complex assembly
Tb927.8.900	TSR1	splicing factor TSR1	3.69909	1.36106		nucleic acid binding		nuclear lumen;nuclear speck;nucleolus;nucleoplasm;nucleus	RNA binding;mRNA binding	RNA processing;mRNA cis splicing, via spliceosome;mRNA trans splicing, via spliceosome;rRNA processing;regulation of alternative mRNA splicing, via spliceosome	1.52
Tb927.10.1060	TCP-1-delta	T-complex protein 1, delta subunit, putative	3.69191	4.8909		ATP binding;unfolded protein binding	protein folding	chaperonin-containing T-complex;cytoplasm	unfolded protein binding	protein folding;regulation of cell cycle
Tb927.10.6880;Tb11.v5.0516	GAP	glyceraldehyde 3-phosphate dehydrogenase, cytosolic	3.66775	3.06806		NAD binding;NADP binding;metal ion binding;oxidoreductase activity, acting on the aldehyde or oxo group of donors, NAD or NADP as acceptor	glucose metabolic process;obsolete oxidation-reduction process	cytoplasm;cytosol	glyceraldehyde-3-phosphate dehydrogenase (NAD+) (phosphorylating) activity	glycolytic process
Tb927.4.1300		amidinotransferase, putative	3.66308	2.35024				cortical cytoskeleton;cytoskeleton
Tb927.3.1120	RTB2	GTP-binding nuclear protein rtb2, putative	3.63849	3.48424		GTP binding;GTPase activity	nucleocytoplasmic transport	cytoplasm;nuclear pore;nucleus	GTP binding;GTPase activity	intracellular protein transport;protein import into nucleus;ribosomal subunit export from nucleus;small GTPase mediated signal transduction	1.58
Tb927.9.15150;Tb927.9.15110	L5	60S ribosomal protein L5, putative	3.611	1.38784	ribosome	5S rRNA binding;structural constituent of ribosome	translation	cytoplasm;cytosolic large ribosomal subunit;nucleolus;ribosome	5S rRNA binding;RNA binding;protein binding;structural constituent of ribosome	ribosomal large subunit assembly;ribosome assembly;translation
Tb927.10.2890;Tb11.v5.0650		enolase	3.59183	4.75703	phosphopyruvate hydratase complex	magnesium ion binding;phosphopyruvate hydratase activity	glycolytic process	ciliary plasm;cytoplasm;cytosol;nucleoplasm;phosphopyruvate hydratase complex	magnesium ion binding;phosphopyruvate hydratase activity	glycolytic process;regulation of vacuole fusion, non-autophagic
Tb927.7.2070		heat shock protein DNAJ, putative	3.58582	2.48791		heat shock protein binding;metal ion binding;unfolded protein binding	protein folding	ciliary transition zone;cytoplasm;cytosol;nucleolus;nucleoplasm;nucleus	unfolded protein binding	protein folding	1.08
Tb927.11.11370;Tb927.11.11360	RACK1	receptor for activated C kinase 1	3.43283	4.16704		protein binding		cytoplasm;cytosol;cytosolic small ribosomal subunit;nucleus;ribosome	enzyme binding;mRNA binding;protein kinase C binding;ribosome binding	apoptotic process;positive regulation of protein phosphorylation;rescue of stalled ribosome
Tb927.11.14140	ECT	ethanolamine-phosphate cytidylyltransferase	3.32552	3.78828		catalytic activity	biosynthetic process	ciliary plasm;cytoplasm;cytosol	ethanolamine-phosphate cytidylyltransferase activity	ethanolamine biosynthetic process;phosphatidylethanolamine biosynthetic process;phospholipid biosynthetic process
Tb927.4.2040;Tb927.4.2030	ALBA3	DNA/RNA-binding protein Alba 3	3.26169	1.65131		nucleic acid binding		cilium;cytoplasm;cytoplasmic stress granule;nucleolus	RNA binding;mRNA binding;protein-containing complex binding	cellular response to heat
Tb927.9.7620;Tb927.9.7590	L11	60S ribosomal protein L11, putative	3.16088	2.29513	ribosome	structural constituent of ribosome	translation	cytoplasm;cytosolic large ribosomal subunit;nucleolus;organellar large ribosomal subunit;ribonucleoprotein complex	RNA binding;protein binding;structural constituent of ribosome	rRNA processing;ribosomal large subunit assembly;translation
Tb927.10.10970;Tb927.10.10960;Tb927.10.10950;Tb927.10.10940;Tb927.10.10920;Tb927.10.10910;Tb927.10.10900;Tb927.10.10890;Tb11.v5.0543;Tb927.10.10980;Tb927.10.10930		heat shock protein, putative	3.15162	4.90527		ATP binding;unfolded protein binding	protein folding	cytoplasm
Tb927.9.11270	TCP-1-eta	t- complex protein 1 (eta subunit), putative	3.10835	2.37652		ATP binding;unfolded protein binding	protein folding	chaperonin-containing T-complex;cytoplasm	unfolded protein binding	protein folding;regulation of cell cycle
Tb927.10.2560	mMDH	mitochondrial malate dehydrogenase	3.08996	2.04486		L-malate dehydrogenase activity;catalytic activity;malate dehydrogenase activity;oxidoreductase activity;oxidoreductase activity, acting on the CH-OH group of donors, NAD or NADP as acceptor	carbohydrate metabolic process;carboxylic acid metabolic process;malate metabolic process;obsolete oxidation-reduction process;tricarboxylic acid cycle	cytoplasm;kinetoplast;mitochondrial inner membrane;mitochondrion	L-malate dehydrogenase activity;malate dehydrogenase activity;oxidoreductase activity	tricarboxylic acid cycle
Tb927.10.12700		pyruvate dehydrogenase E1 alpha subunit, putative	3.06206	2.33645		oxidoreductase activity, acting on the aldehyde or oxo group of donors, disulfide as acceptor		cytoplasm;mitochondrial pyruvate dehydrogenase complex;mitochondrion	oxidoreductase activity, acting on the aldehyde or oxo group of donors, disulfide as acceptor;pyruvate dehydrogenase (acetyl-transferring) activity	acetyl-CoA biosynthetic process from pyruvate
Tb927.10.14550	HEL67	ATP-dependent RNA helicase HEL67	3.0203	5.95743		ATP binding;helicase activity;nucleic acid binding		cytoplasm;cytoplasmic stress granule;nuclear periphery;nuclear stress granule;nucleus	ATP binding;helicase activity;mRNA binding	nucleobase-containing compound metabolic process
Tb927.2.4210	PEPCK	Phosphoenolpyruvate carboxykinase [ATP], glycosomal	3.01113	1.96259		ATP binding;kinase activity;phosphoenolpyruvate carboxykinase (ATP) activity;phosphoenolpyruvate carboxykinase activity;purine nucleotide binding	gluconeogenesis	contractile vacuole;cytosol;glycosome;vesicle membrane	microtubule binding;phosphate ion binding;phosphoenolpyruvate carboxykinase (ATP) activity	gluconeogenesis
Tb927.10.10280;Tb10.v4.0052;Tb927.10.10360;Tb10.v4.0053	MARP2	Microtubule-associated repetitive protein 2	2.91232	4.34116		microtubule binding		ciliary basal body;cortical cytoskeleton;cytoplasm;cytoskeleton	microtubule binding
Tb927.10.5620;Tb11.v5.0531	ALD	fructose-bisphosphate aldolase, glycosomal	2.90834	3.761		catalytic activity;fructose-bisphosphate aldolase activity	glycolytic process	cytosol;glycosome	fructose-bisphosphate aldolase activity	fructose 1,6-bisphosphate metabolic process;glycolytic process
Tb927.11.10910;Tb927.11.10790		40S ribosomal protein SA, putative	2.68816	4.89266	ribosome;small ribosomal subunit	structural constituent of ribosome	translation	cytoplasm;cytosolic small ribosomal subunit;intracellular anatomical structure;organellar small ribosomal subunit	mRNA binding;protein-containing complex binding;structural constituent of ribosome	cytoplasmic translation;ribosomal small subunit assembly;translation
Tb11.v5.0613;Tb927.5.940;Tb927.5.930		NADH-dependent fumarate reductase, putative	2.67808	1.98452		oxidoreductase activity	obsolete oxidation-reduction process
Tb927.11.550	SCD6	Suppressor of clathrin deficiency 6, putative	2.57804	4.57401				P-body;cytoplasm;messenger ribonucleoprotein complex;ribonucleoprotein granule	mRNA binding	P-body assembly;negative regulation of translation;stress granule assembly
Tb927.8.3150	TCP-1-gamma	T-complex protein 1, gamma subunit, putative	2.55888	3.12685		ATP binding;unfolded protein binding	protein folding	chaperonin-containing T-complex;cytoplasm	unfolded protein binding	protein folding;regulation of cell cycle
Tb927.11.2060;Tb927.11.2050		60S acidic ribosomal protein P0, putative	2.48803	6.31995			ribosome biogenesis	cytoplasm;cytosolic large ribosomal subunit;large ribosomal subunit	large ribosomal subunit rRNA binding;protein-containing complex binding;structural constituent of ribosome	cytoplasmic translation;ribosomal large subunit assembly;translation
Tb927.11.5520	TIM	triosephosphate isomerase	2.41863	2.61302		catalytic activity;triose-phosphate isomerase activity	glycolytic process	cytoplasm;cytosol;glycosome	triose-phosphate isomerase activity	gluconeogenesis;glyceraldehyde-3-phosphate biosynthetic process;glycerol catabolic process;glycolytic process
Tb927.11.370	RAP1	repressor activator protein 1	2.40462	2.33312				nucleoplasm;nucleus;telomere-telomerase complex			2.67
Tb927.9.5900	GDH	glutamate dehydrogenase	2.36704	3.0812		glutamate dehydrogenase (NAD+) activity;oxidoreductase activity	cellular amino acid metabolic process;glutamate catabolic process to 2-oxoglutarate;obsolete oxidation-reduction process	cytoplasm;kinetoplast;mitochondrion	glutamate dehydrogenase (NAD+) activity;oxidoreductase activity	cellular amino acid metabolic process;glutamate catabolic process
Tb927.10.8830	FAZ5	Flagellum attachment zone protein 5	2.14336	2.6486	integral component of membrane			cytoskeleton;flagellum attachment zone	protein binding
Tb927.10.2110;Tb927.10.2100;Tb11.v5.1046;Tb927.10.2090	EEF1A	elongation factor 1-alpha	1.98229	3.77226		GTP binding;GTPase activity;translation elongation factor activity	translational elongation	cytoplasm	GTPase activity;calmodulin binding;mRNA binding;translation elongation factor activity	calcium-mediated signaling;microtubule-based process;translation;translational elongation
Tb927.6.4300;Tb927.6.4280	GAPDH	glyceraldehyde 3-phosphate dehydrogenase, glycosomal	1.95762	5.94011		NAD binding;NADP binding;oxidoreductase activity, acting on the aldehyde or oxo group of donors, NAD or NADP as acceptor	glucose metabolic process;obsolete oxidation-reduction process	glycosome	glyceraldehyde-3-phosphate dehydrogenase (NAD+) (phosphorylating) activity	glycolytic process
Tb927.10.1500	MetRS	methionyl-tRNA synthetase, putative	1.95415	2.7555		ATP binding;aminoacyl-tRNA ligase activity;methionine-tRNA ligase activity;nucleotide binding	methionyl-tRNA aminoacylation;tRNA aminoacylation for protein translation	ciliary plasm;cytoplasm	ATP binding;methionine-tRNA ligase activity	methionyl-tRNA aminoacylation
Tb927.6.2230	RGG1	RGG protein	1.92482	1.84819				cytoplasm;kinetoplast;mitochondrial mRNA editing complex;mitochondrion;nucleoplasm	RNA binding;mRNA binding	RNA biosynthetic process
Tb927.9.10770	PABP2	polyadenylate-binding protein 2	1.85964	2.7549		RNA binding;nucleic acid binding		P-body;cytoplasm;cytoplasmic stress granule;cytosol;nuclear stress granule;nucleus;polysome;ribonucleoprotein complex	RNA binding;mRNA 3'-UTR binding;poly(A) binding;poly(U) RNA binding;telomeric DNA binding	RNA processing;posttranscriptional regulation of gene expression
Tb927.1.2390;Tb927.1.2370;Tb927.1.2350;Tb927.1.2330;Tb11.v5.0469;Tb927.1.2410		beta tubulin	1.74434	2.82908	microtubule	GTP binding;GTPase activity;structural constituent of cytoskeleton	microtubule-based process	cytoplasm;microtubule	GTP binding;structural constituent of cytoskeleton	microtubule cytoskeleton organization;microtubule-based process;mitotic cell cycle
Tb927.3.4790;Tb927.3.4750		Aminopeptidase M1, putative	1.69404	2.46576		metallopeptidase activity;zinc ion binding	proteolysis	ciliary plasm;cytoplasm;nucleoplasm	metalloaminopeptidase activity;peptide binding;zinc ion binding	peptide catabolic process;proteolysis
Tb927.10.5340;Tb927.10.5330;Tb11.v5.1060;Tb11.v5.0243	RPS18	40S ribosomal protein S18, putative	1.63414	4.2879	ribosome	RNA binding;nucleic acid binding;structural constituent of ribosome	translation	cytoplasm;cytosol;intracellular anatomical structure;nuclear lumen;organellar small ribosomal subunit;ribosome;small ribosomal subunit	RNA binding;mRNA binding;protein-containing complex binding;structural constituent of ribosome	translation
Tb927.9.11410;Tb927.9.11380		60S ribosomal protein L23, putative	1.60704	2.2049	ribosome	structural constituent of ribosome	translation	cytoplasm;cytosolic large ribosomal subunit;nucleolus;ribosome	large ribosomal subunit rRNA binding;structural constituent of ribosome	translation
Tb927.8.1510	DBP2B	ATP-dependent RNA helicase DBP2B, putative	1.5914	2.82855		ATP binding;helicase activity;nucleic acid binding		cytoplasm;nuclear lumen;nucleolus;nucleoplasm;nucleus;ribonucleoprotein complex	ATP binding;RNA binding;RNA helicase activity;helicase activity;mRNA binding	nucleobase-containing compound metabolic process	2.31
Tb927.8.4580	BBP58	Basal body protein	1.53299	1.82538				axoneme;ciliary basal body;cilium
Tb927.11.3240	TCP-1-zeta	T-complex protein 1, zeta subunit, putative	1.51043	4.14177		ATP binding;unfolded protein binding	protein folding	chaperonin-containing T-complex;cytoplasm	unfolded protein binding	protein folding;regulation of cell cycle
Tb927.7.3920		hypothetical protein, conserved	1.47445	1.9237				axoneme
Tb927.4.1850		hypothetical protein, conserved	1.39353	1.96158	signal recognition particle, endoplasmic reticulum targeting	7S RNA binding;RNA binding;endoplasmic reticulum signal peptide binding;signal recognition particle binding	SRP-dependent cotranslational protein targeting to membrane	signal recognition particle, endoplasmic reticulum targeting	signal recognition particle binding
Tb927.9.12630;Tb927.9.12590;Tb927.9.12570;Tb927.9.12610;Tb927.9.12550	glk1	glycerol kinase, glycosomal	1.28986	3.9417		ATP binding;glycerol kinase activity;phosphotransferase activity, alcohol group as acceptor	carbohydrate metabolic process;glycerol catabolic process;glycerol-3-phosphate metabolic process	glycosome;mitochondrion	ATP binding;glycerol kinase activity;phosphotransferase activity, alcohol group as acceptor	glycerol metabolic process;glycerol-3-phosphate biosynthetic process;glycerol-3-phosphate metabolic process;phosphorylation;triglyceride metabolic process
Tb927.9.6070;Tb927.10.11540	RPS3	40S ribosomal protein S3, putative	1.16155	2.87042	small ribosomal subunit	RNA binding;structural constituent of ribosome	translation	cytoplasm;cytosolic small ribosomal subunit;kinetoplast;mitochondrion;nucleus	mRNA binding;nucleic acid binding;structural constituent of ribosome	ribosome biogenesis;translation
ect. PTP control
Tb927.6.3800;Tb927.6.3750;Tb927.6.3740	MtHSP70C	heat shock 70 kDa protein, mitochondrial precursor, putative	-6.35183	5.95269		ATP binding;unfolded protein binding	protein folding	cytoplasm;mitochondrion	ATP binding;ATP hydrolysis activity;heat shock protein binding;misfolded protein binding;protein folding chaperone;unfolded protein binding	cellular response to unfolded protein;chaperone cofactor-dependent protein refolding;posttranscriptional regulation of gene expression;protein refolding;response to unfolded protein
Tb927.8.4100;Tb927.8.4050	FLA1BP-1	FLA1-binding protein	-5.66416	6.52399	integral component of membrane			ciliary plasm;cytoplasm;integral component of membrane;nuclear lumen	protein binding
Tb927.6.2170		co-chaperone GrpE, putative	-5.61356	4.08636		adenyl-nucleotide exchange factor activity;chaperone binding;protein homodimerization activity	protein folding	PAM complex, Tim23 associated import motor;kinetoplast;mitochondrion	adenyl-nucleotide exchange factor activity;unfolded protein binding	protein import into mitochondrial matrix
Tb927.11.7510;Tb927.11.7460	BiP	luminal binding protein 1 (BiP), putative	-4.51521	7.27657				cytoplasm;endoplasmic reticulum;endoplasmic reticulum chaperone complex;endoplasmic reticulum lumen;membrane;nucleus	ATP binding;ATP hydrolysis activity;heat shock protein binding;misfolded protein binding;protein folding chaperone;unfolded protein binding	SRP-dependent cotranslational protein targeting to membrane;cellular response to unfolded protein;chaperone cofactor-dependent protein refolding;endoplasmic reticulum unfolded protein response;protein folding;protein refolding;response to unfolded protein;ubiquitin-dependent ERAD pathway
Tb927.9.8420;Tb927.9.8070		QM-like protein	-4.38287	2.90452	ribosome	structural constituent of ribosome	translation	cytoplasm;cytosolic large ribosomal subunit;ribosome	structural constituent of ribosome	ribosomal large subunit assembly;translation
Tb927.9.2900	UTP10	U3 small nucleolar RNA-associated protein 10, putative	-2.9346	3.22572				90S preribosome;nucleolus;nucleus;small-subunit processome;spindle;t-UTP complex	snoRNA binding	maturation of SSU-rRNA from tricistronic rRNA transcript (SSU-rRNA, 5.8S rRNA, LSU-rRNA);positive regulation of transcription by RNA polymerase I;rRNA processing;ribosome assembly	2.3
Tb927.11.8200		ribosomal protein S26, putative	-2.51478	2.50005	ribosome	structural constituent of ribosome	translation	cytosolic small ribosomal subunit;ribosome	mRNA binding;structural constituent of ribosome	translation
Tb927.8.4010;Tb927.8.4110	FLA1	Flagellum adhesion protein 1	-2.48258	4.62252				ciliary pocket;cilium;integral component of membrane;transport vesicle	protein binding;ubiquitin protein ligase activity	proteasome-mediated ubiquitin-dependent protein catabolic process;protein polyubiquitination
Tb927.10.12330	ZC3H34	zinc finger protein family member, putative	-2.33316	2.36172		metal ion binding		cytoplasm	RNA binding	posttranscriptional regulation of gene expression
Tb927.10.5480;Tb927.10.5460		60S ribosomal protein L24, putative	-2.23253	4.65127				cytoplasm;cytosolic large ribosomal subunit;intracellular anatomical structure;ribosome	RNA binding;structural constituent of ribosome	assembly of large subunit precursor of preribosome;ribosomal large subunit assembly;translation
Tb927.5.1110;Tb927.11.16280		60S ribosomal protein L8, putative	-2.2268	3.1727	ribosome	structural constituent of ribosome	translation	cytoplasm;cytosolic large ribosomal subunit;nucleolus;ribosome	RNA binding;protein-containing complex binding;structural constituent of ribosome	cytoplasmic translation;translation
Tb927.10.14840;Tb927.10.14830;Tb927.10.14820	MCP5a	Mitochondrial ADP/ATP carrier protein 5a	-2.07734	5.19117	integral component of membrane;mitochondrial inner membrane	ATP:ADP antiporter activity	mitochondrial ADP transmembrane transport;mitochondrial ATP transmembrane transport;transmembrane transport	mitochondrial inner membrane;mitochondrion		transport
Tb927.11.3070	RRB1	ribosome assembly protein RRB1, putative	-2.05449	3.94552		protein binding		nucleolus;nucleus		ribosome biogenesis	2.86
Tb927.10.12840	MCP12	mitochondrial carrier protein	-2.03792	3.15896	integral component of membrane			ciliary plasm;cytoplasm;kinetoplast;membrane;mitochondrial inner membrane;mitochondrion;nucleoplasm	C4-dicarboxylate transmembrane transporter activity;antiporter activity;malate transmembrane transporter activity;oxaloacetate transmembrane transporter activity;succinate transmembrane transporter activity;sulfate transmembrane transporter activity;thiosulfate transmembrane transporter activity	C4-dicarboxylate transport;malate transmembrane transport;oxaloacetate transport;phosphate ion transmembrane transport;response to oxidative stress;succinate transmembrane transport;sulfate transport;thiosulfate transport;transport
Tb927.9.9940	PACRGB	parkin coregulated gene protein	-1.89553	3.02649				axoneme;cilium	Hsp70 protein binding;Hsp90 protein binding;chaperone binding	cilium-dependent cell motility;negative regulation of cell death
Tb927.2.2520;Tb927.2.2510	VDAC2	Mitochondrial outer membrane protein porin 2	-1.87149	2.21559	mitochondrial outer membrane	voltage-gated anion channel activity	anion transmembrane transport	eukaryotic translation initiation factor 4F complex;integral component of mitochondrial outer membrane;mitochondrial outer membrane;mitochondrion;pore complex	porin activity;voltage-gated anion channel activity	ion transport;mitochondrial transport
Tb927.10.5370;Tb927.10.5360		40S ribosomal protein S10, putative	-1.84698	2.19535				cytoplasm;cytosolic small ribosomal subunit	RNA binding;mRNA binding;structural constituent of ribosome	ribosomal small subunit assembly;translation
Tb927.7.710	HSP70.4	heat shock 70 kDa protein, putative	-1.82999	2.46792				axoneme;cilium;cytoplasm	ATP binding;ATP hydrolysis activity;heat shock protein binding;misfolded protein binding;protein folding chaperone;unfolded protein binding	cellular response to unfolded protein;chaperone cofactor-dependent protein refolding;protein refolding;response to unfolded protein
Tb927.1.2100	CALP1.1	Calpain-like protein 1.1	-1.71331	1.90926		calcium-dependent cysteine-type endopeptidase activity	proteolysis	ciliary tip;paraflagellar rod
Tb927.4.2080	CC2D	Coiled-coil and C2 domain-containing protein	-1.5186	2.57147				cell body;ciliary basal body;flagellum attachment zone;protein-containing complex		cilium assembly
Tb927.7.2340;Tb927.7.2370		40S ribosomal protein S15, putative	-1.33481	3.04205	ribosome;small ribosomal subunit	RNA binding;structural constituent of ribosome	translation	cytoplasm;cytosolic small ribosomal subunit;nucleolus;ribosome	structural constituent of ribosome	ribosomal small subunit assembly;translation

## Sheet: S2C TelAP3 AP BSF cterm
TREU927 Gene ID - identified by MS analysis	Name	Product description	Difference ect.PTP/TelAP3:PTP	p-value ect.PTP/TelAP3:PTP [log10]	Computed GO Components	Computed GO Functions	Computed GO Processes	Curated GO Components	Curated GO Functions	Curated GO Processes	NES (Goos et al., 2017)
TelAP3:PTP
Tb927.9.4000;Tb927.9.3930	TelAP3	hypothetical protein, conserved	7.34455	4.21057				cytoplasm;nucleus;telomere-telomerase complex	telomeric DNA binding		6.58
Tb927.3.1560	TIF2	TRF-Interacting Factor 2	6.27051	4.44336				ciliary plasm;cytoplasm;nuclear lumen;nucleoplasm;telomere-telomerase complex	telomeric DNA binding
Tb927.11.5550	PolIE	DNA polymerase theta	5.40398	4.00315		DNA binding;DNA-directed DNA polymerase activity	DNA replication;DNA-dependent DNA replication	nuclear lumen;nucleus;telomere-telomerase complex	DNA-directed DNA polymerase activity;telomeric DNA binding	translesion synthesis	5.74
Tb927.6.4330	TelAP2	telomere-associated protein	5.31507	3.54588				nucleoplasm;nucleus;telomere-telomerase complex	telomeric DNA binding		6.07
Tb927.10.12850	TRF	ttaggg binding factor	5.13455	1.90219				nucleoplasm;nucleus;telomere-telomerase complex	telomeric DNA binding		6.44
Tb927.11.9870	TelAP1	Telomere-associated protein 1	3.58084	2.06976				nucleoplasm;nucleus;telomere-telomerase complex	telomeric DNA binding		0.96
Tb927.5.4260;Tb927.5.4250;Tb927.5.4240;Tb927.5.4230;Tb927.5.4220;Tb927.5.4210;Tb927.5.4200;Tb927.5.4190;Tb927.5.4180;Tb927.5.4170;Tb927.2.2670		histone H4, putative	2.93906	1.39487	nucleosome	DNA binding;protein heterodimerization activity		ciliary plasm;ciliary transition zone;cytoplasm;nuclear lumen;nucleoplasm	DNA binding	nucleosome assembly
Tb927.9.11270	TCP-1-eta	t- complex protein 1 (eta subunit), putative	2.58082	1.60232		ATP binding;unfolded protein binding	protein folding	chaperonin-containing T-complex;cytoplasm	unfolded protein binding	protein folding;regulation of cell cycle
Tb927.5.1210		short-chain dehydrogenase, putative	2.28902	1.56023			obsolete oxidation-reduction process	endoplasmic reticulum;glycosome;mitochondrial inner membrane;mitochondrion;nuclear envelope
Tb927.10.2520	PPL2	PrimPol-like protein 2	2.10366	2.05998			DNA replication, synthesis of RNA primer	nucleoplasm;nucleus;site of double-strand break;telomere-telomerase complex	DNA primase activity;DNA-directed DNA polymerase activity;telomeric DNA binding	regulation of G2/M transition of mitotic cell cycle;response to UV;response to oxidative stress;translesion synthesis	5.54
Tb927.11.13050;Tb927.11.13040;Tb927.11.13030;Tb927.11.13020		calmodulin	1.87824	1.62783		calcium ion binding	calcium-mediated signaling	cilium;contractile vacuole;cytosol;paraflagellar rod	calcium ion binding;enzyme regulator activity	calcium-mediated signaling;microtubule cytoskeleton organization
Tb11.v5.0827;Tb927.2.4230		NUP-1 protein, putative	1.76464	1.41826
ect. PTP control
Tb927.1.3830	PGI	glucose-6-phosphate isomerase, glycosomal	-2.85984	1.48667		glucose-6-phosphate isomerase activity	gluconeogenesis;glycolytic process	cytoplasm;cytosol;glycosome	glucose-6-phosphate isomerase activity;monosaccharide binding	gluconeogenesis;glucose 6-phosphate metabolic process;glycolytic process
Tb927.11.11410		trans-sialidase, putative	-2.79179	1.52375		exo-alpha-sialidase activity	obsolete pathogenesis	cytoplasm;intracellular membrane-bounded organelle;membrane	exo-alpha-sialidase activity	ganglioside catabolic process;oligosaccharide catabolic process

## Sheet: S2D TelAP3 AP BSF nterm
TREU927 Gene ID - identified by MS analysis	Name	Product description	Difference ect.PTP/PTP:TelAP3	p-value ect.PTP/PTP:TelAP3 [log10]	Computed GO Components	Computed GO Functions	Computed GO Processes	Curated GO Components	Curated GO Functions	Curated GO Processes	NES (Goos et al., 2017)
PTP:TelAP3
Tb927.9.4000;Tb927.9.3930	TelAP3	hypothetical protein, conserved	6.56854	4.39034				cytoplasm;nucleus;telomere-telomerase complex	telomeric DNA binding		6.58
Tb927.11.15140		bilobe region protein, putative	3.69784	2.48582				bilobe structure;cortical cytoskeleton	protein-containing complex binding
Tb927.3.1560	TIF2	TRF-Interacting Factor 2	3.07766	2.87356				ciliary plasm;cytoplasm;nuclear lumen;nucleoplasm;telomere-telomerase complex	telomeric DNA binding
Tb927.9.11270	TCP-1-eta	t- complex protein 1 (eta subunit), putative	3.0708	2.69818		ATP binding;unfolded protein binding	protein folding	chaperonin-containing T-complex;cytoplasm	unfolded protein binding	protein folding;regulation of cell cycle
Tb927.6.4330	TelAP2	telomere-associated protein	2.74722	1.72395				nucleoplasm;nucleus;telomere-telomerase complex	telomeric DNA binding		6.07
Tb927.11.5550	PolIE	DNA polymerase theta	2.51603	2.49338		DNA binding;DNA-directed DNA polymerase activity	DNA replication;DNA-dependent DNA replication	nuclear lumen;nucleus;telomere-telomerase complex	DNA-directed DNA polymerase activity;telomeric DNA binding	translesion synthesis	5.74
Tb927.6.3650	ARL3C	ADP-ribosylation factor-like protein 3C, putative	2.37696	1.35774		GTP binding		Golgi apparatus;ciliary basal body;ciliary plasm;cytoplasm;nuclear lumen	GTP binding;protein binding	cilium organization;intracellular protein transport;vesicle-mediated transport
Tb11.v5.0827;Tb927.2.4230		NUP-1 protein, putative	2.28324	1.8258
Tb927.10.15390;Tb11.v5.0434	FAZ7	Flagellum attachment zone protein 7	2.16925	2.12507		ATP binding;microtubule binding;microtubule motor activity	microtubule-based movement	cell tip;cytoskeleton;flagellum attachment zone;kinesin complex;microtubule;microtubule associated complex	ATP hydrolysis activity;cytoskeletal motor activity;microtubule binding;microtubule motor activity;protein binding	microtubule-based movement
Tb927.3.1010		hypothetical protein, conserved	1.43824	1.55996				cortical cytoskeleton
Tb927.8.890;Tb927.11.13750;Tb927.8.4610	Rab1A	Ras-related protein Rab1A	1.20555	1.91987		GTP binding;GTPase activity		ciliary pocket;endomembrane system;transport vesicle	GTPase activity	intracellular protein transport;posttranscriptional regulation of gene expression;small GTPase mediated signal transduction
Tb927.9.12630;Tb927.9.12590;Tb927.9.12570;Tb927.9.12610;Tb927.9.12550	glk1	glycerol kinase, glycosomal	1.06349	2.346		ATP binding;glycerol kinase activity;phosphotransferase activity, alcohol group as acceptor	carbohydrate metabolic process;glycerol catabolic process;glycerol-3-phosphate metabolic process	glycosome;mitochondrion	ATP binding;glycerol kinase activity;phosphotransferase activity, alcohol group as acceptor	glycerol metabolic process;glycerol-3-phosphate biosynthetic process;glycerol-3-phosphate metabolic process;phosphorylation;triglyceride metabolic process
ect. PTP control
Tb927.1.3830	PGI	glucose-6-phosphate isomerase, glycosomal	-3.75016	1.86052		glucose-6-phosphate isomerase activity	gluconeogenesis;glycolytic process	cytoplasm;cytosol;glycosome	glucose-6-phosphate isomerase activity;monosaccharide binding	gluconeogenesis;glucose 6-phosphate metabolic process;glycolytic process
Tb927.11.1100;Tb927.11.1110;Tb11.v5.1038;Tb927.11.1090		cysteine peptidase, Clan CA, family C2, putative	-1.48807	1.43635				cilium;cytoplasm	calcium-dependent cysteine-type endopeptidase activity	proteolysis
Tb927.11.2400		Flabarin-like protein	-1.34123	1.5447				ciliary membrane;cilium;cytoplasm;pellicular membrane
TREU927 Gene ID - identified by MS analysis	Name	Product description	Difference PTP:TelAP3/TelAP3:PTP	p-value PTP:TelAP3/TelAP3:PTP [log10]	Computed GO Components	Computed GO Functions	Computed GO Processes	Curated GO Components	Curated GO Functions	Curated GO Processes	NES (Goos et al., 2017)
PTP:TelAP3
Tb927.11.11410		trans-sialidase, putative	2.79585	1.94058		exo-alpha-sialidase activity	obsolete pathogenesis	cytoplasm;intracellular membrane-bounded organelle;membrane	exo-alpha-sialidase activity	ganglioside catabolic process;oligosaccharide catabolic process
Tb927.11.15140		bilobe region protein, putative	2.16782	2.76833				bilobe structure;cortical cytoskeleton	protein-containing complex binding
Tb927.9.8410	J27	chaperone protein DnaJ, putative	1.4426	2.2754		ATP binding;heat shock protein binding;unfolded protein binding	protein folding;response to heat	mitochondrion	unfolded protein binding	protein folding
TelAP3:PTP
Tb927.3.1560	TIF2	TRF-Interacting Factor 2	-3.19284	2.98287				ciliary plasm;cytoplasm;nuclear lumen;nucleoplasm;telomere-telomerase complex	telomeric DNA binding
Tb927.11.5550	PolIE	DNA polymerase theta	-2.88794	2.48443		DNA binding;DNA-directed DNA polymerase activity	DNA replication;DNA-dependent DNA replication	nuclear lumen;nucleus;telomere-telomerase complex	DNA-directed DNA polymerase activity;telomeric DNA binding	translesion synthesis	5.74
Tb927.6.4330	TelAP2	telomere-associated protein	-2.56784	1.66612				nucleoplasm;nucleus;telomere-telomerase complex	telomeric DNA binding		6.07
Tb927.10.10590;Tb927.10.10580;Tb927.10.10570;Tb927.10.10560;Tb927.10.10550;Tb927.10.10540;Tb927.10.10530;Tb927.10.10520;Tb927.10.10510;Tb927.10.10500;Tb927.10.10490;Tb927.10.10480;Tb927.10.10470;Tb927.10.10460		histone H2B, putative	-2.4865	1.3583	nucleosome	DNA binding;protein heterodimerization activity		nucleoplasm;nucleus	DNA binding	chromosome organization;nucleosome assembly
Tb927.10.12850	TRF	ttaggg binding factor	-2.41559	2.45125				nucleoplasm;nucleus;telomere-telomerase complex	telomeric DNA binding		6.44
Tb927.10.2520	PPL2	PrimPol-like protein 2	-2.08442	2.26456			DNA replication, synthesis of RNA primer	nucleoplasm;nucleus;site of double-strand break;telomere-telomerase complex	DNA primase activity;DNA-directed DNA polymerase activity;telomeric DNA binding	regulation of G2/M transition of mitotic cell cycle;response to UV;response to oxidative stress;translesion synthesis	5.54
Tb927.11.9870	TelAP1	Telomere-associated protein 1	-1.90339	2.15613				nucleoplasm;nucleus;telomere-telomerase complex	telomeric DNA binding		0.96

## Sheet: S2E PPL2 AP BSF
TREU927 Gene ID - identified by MS analysis	Name	Product description	Difference PTP:PPL2/WT	p-value PTP:PPL2/WT [log10]	Computed GO Components	Computed GO Functions	Computed GO Processes	Curated GO Components	Curated GO Functions	Curated GO Processes	NES (Goos et al., 2017)
PTP:PPL2
Tb927.10.2520	PPL2	PrimPol-like protein 2	-7.17447	3.72306			DNA replication, synthesis of RNA primer	nucleoplasm;nucleus;site of double-strand break;telomere-telomerase complex	DNA primase activity;DNA-directed DNA polymerase activity;telomeric DNA binding	regulation of G2/M transition of mitotic cell cycle;response to UV;response to oxidative stress;translesion synthesis	5.54
Tb927.11.5550	PolIE	DNA polymerase theta	-4.81723	3.04631		DNA binding;DNA-directed DNA polymerase activity	DNA replication;DNA-dependent DNA replication	nuclear lumen;nucleus;telomere-telomerase complex	DNA-directed DNA polymerase activity;telomeric DNA binding	translesion synthesis	5.74
Tb927.11.10910;Tb927.11.10790		40S ribosomal protein SA, putative	-1.26543	1.67931	ribosome;small ribosomal subunit	structural constituent of ribosome	translation	cytoplasm;cytosolic small ribosomal subunit;intracellular anatomical structure;organellar small ribosomal subunit	mRNA binding;protein-containing complex binding;structural constituent of ribosome	cytoplasmic translation;ribosomal small subunit assembly;translation

## Sheet: S2F PPL2 AP PCF
TREU927 Gene ID - identified by MS analysis	Name	Product description	Difference PTP:PPL2/WT	p-value PTP:PPL2/WT [log10]	Computed GO Components	Computed GO Functions	Computed GO Processes	Curated GO Components	Curated GO Functions	Curated GO Processes	NES (Goos et al., 2017)
PTP:PPL2
Tb927.10.2520	PPL2	PrimPol-like protein 2	9.16587	4.50586			DNA replication, synthesis of RNA primer	nucleoplasm;nucleus;site of double-strand break;telomere-telomerase complex	DNA primase activity;DNA-directed DNA polymerase activity;telomeric DNA binding	regulation of G2/M transition of mitotic cell cycle;response to UV;response to oxidative stress;translesion synthesis	5.54
Tb927.9.8410	J27	chaperone protein DnaJ, putative	8.33178	5.45103		ATP binding;heat shock protein binding;unfolded protein binding	protein folding;response to heat	mitochondrion	unfolded protein binding	protein folding
Tb927.10.12850	TRF	ttaggg binding factor	7.37138	6.97142				nucleoplasm;nucleus;telomere-telomerase complex	telomeric DNA binding		6.44
Tb927.10.2290	J3	chaperone protein DnaJ, putative	7.14205	5.20729		ATP binding;heat shock protein binding;metal ion binding;unfolded protein binding	protein folding;response to heat	ciliary basal body;ciliary plasm;cytoplasm;cytosol;nucleolus;nucleoplasm	chaperone binding;unfolded protein binding	protein folding
Tb927.10.13720	RBP29	RNA-binding protein 29, putative	7.03193	4.70964		nucleic acid binding		nucleoplasm;nucleus	RNA binding;mRNA binding	RNA processing;posttranscriptional regulation of gene expression	2.56
Tb927.10.3200	U2AF35	U2 splicing auxiliary factor, putative	6.63976	5.64023	U2AF complex	RNA binding;metal ion binding;nucleic acid binding;zinc ion binding	mRNA splicing, via spliceosome	U2AF complex;nuclear speck;nucleoplasm;nucleus;spliceosomal complex	RNA binding;mRNA binding;pre-mRNA 3'-splice site binding	RNA splicing;RNA splicing, via transesterification reactions;mRNA processing;mRNA splicing, via spliceosome	1.45
Tb927.11.11680		2-oxoglutarate dehydrogenase E2 component, putative	6.22115	5.4776		acyltransferase activity		ciliary basal body;cytoplasm;mitochondrion
Tb927.11.5550	PolIE	DNA polymerase theta	6.15966	1.77419		DNA binding;DNA-directed DNA polymerase activity	DNA replication;DNA-dependent DNA replication	nuclear lumen;nucleus;telomere-telomerase complex	DNA-directed DNA polymerase activity;telomeric DNA binding	translesion synthesis	5.74
Tb927.2.5160	J2	Chaperone protein DnaJ 2	5.99732	4.19124		ATP binding;heat shock protein binding;unfolded protein binding	protein folding;response to heat	ciliary plasm;cytoplasm;cytosol;nucleoplasm;transport vesicle	chaperone binding;protein-containing complex binding;unfolded protein binding	cellular response to heat;protein folding;response to heat
Tb927.11.16130	NDPK	nucleoside diphosphate kinase	5.79941	5.94739		nucleoside diphosphate kinase activity	CTP biosynthetic process;GTP biosynthetic process;UTP biosynthetic process;nucleoside diphosphate phosphorylation	ciliary plasm;cytoplasm;nuclear lumen;nucleus	ATP binding;nucleoside diphosphate kinase activity	CTP biosynthetic process;GTP biosynthetic process;UTP biosynthetic process;posttranscriptional regulation of gene expression
Tb927.11.4700		prostaglandin f synthase	5.40205	5.25146		oxidoreductase activity	obsolete oxidation-reduction process	ciliary plasm;cytoplasm;nuclear lumen;nucleoplasm	D-arabinose 1-dehydrogenase [NAD(P)+] activity;aldo-keto reductase (NADP) activity	D-arabinose catabolic process
Tb927.7.2070		heat shock protein DNAJ, putative	5.20106	4.72794		heat shock protein binding;metal ion binding;unfolded protein binding	protein folding	ciliary transition zone;cytoplasm;cytosol;nucleolus;nucleoplasm;nucleus	unfolded protein binding	protein folding	1.08
Tb927.11.6280	PPDK	pyruvate phosphate dikinase	4.91844	1.86601		ATP binding;catalytic activity;kinase activity;metal ion binding;pyruvate, phosphate dikinase activity;transferase activity, transferring phosphorus-containing groups	phosphorylation;pyruvate metabolic process	glycosome	phosphate ion binding;pyruvate, phosphate dikinase activity	phosphorylation
Tb927.3.1790		pyruvate dehydrogenase E1 beta subunit, putative	4.8691	5.17961		catalytic activity;pyruvate dehydrogenase (acetyl-transferring) activity	acetyl-CoA biosynthetic process from pyruvate	ciliary plasm;cytoplasm;mitochondrial inner membrane;mitochondrial pyruvate dehydrogenase complex;mitochondrion;nuclear lumen	pyruvate dehydrogenase (acetyl-transferring) activity	acetyl-CoA biosynthetic process from pyruvate
Tb927.8.3530	G3PDH	glycerol-3-phosphate dehydrogenase [NAD+], glycosomal	4.47601	1.94727	glycerol-3-phosphate dehydrogenase complex	NAD binding;glycerol-3-phosphate dehydrogenase [NAD+] activity;oxidoreductase activity;oxidoreductase activity, acting on the CH-OH group of donors, NAD or NADP as acceptor;protein homodimerization activity	carbohydrate metabolic process;glycerol-3-phosphate catabolic process;glycerol-3-phosphate metabolic process;obsolete oxidation-reduction process	cytosol;glycerol-3-phosphate dehydrogenase complex;glycosome	glycerol-3-phosphate dehydrogenase [NAD+] activity;phosphate ion binding	NADH oxidation;glycerol-3-phosphate metabolic process
Tb927.11.9710;Tb927.10.13500	RPL10A	60S ribosomal protein L10a, putative	4.21258	4.48758	large ribosomal subunit	RNA binding;structural constituent of ribosome	translation	cytoplasm;cytosolic large ribosomal subunit;large ribosomal subunit;nucleolus	RNA binding;phosphate ion binding;structural constituent of ribosome	maturation of LSU-rRNA;translation
Tb927.10.8940	KH1	flagellum targeting protein kharon1, putative	4.16587	4.05318				ciliary pocket;cortical cytoskeleton	mRNA binding;protein-containing complex binding	protein targeting
Tb927.11.9870	TelAP1	Telomere-associated protein 1	4.15658	2.11431				nucleoplasm;nucleus;telomere-telomerase complex	telomeric DNA binding		0.96
Tb927.6.4330	TelAP2	telomere-associated protein	4.15232	5.29967				nucleoplasm;nucleus;telomere-telomerase complex	telomeric DNA binding		6.07
Tb927.10.5770	VCP	Valosin-containing protein	4.14892	6.09686		ATP binding;ATP hydrolysis activity;hydrolase activity		VCP-NPL4-UFD1 AAA ATPase complex;cytoplasm;cytoplasmic side of endoplasmic reticulum membrane;cytosol;membrane;nucleoplasm;nucleus	ATP hydrolysis activity;identical protein binding;polyubiquitin modification-dependent protein binding	ER-associated misfolded protein catabolic process;autophagosome maturation;macroautophagy;mitotic spindle disassembly;retrograde protein transport, ER to cytosol;ubiquitin-dependent ERAD pathway
Tb927.11.880	CYPA	cyclophilin a	4.08629	3.62508		peptidyl-prolyl cis-trans isomerase activity	protein folding;protein peptidyl-prolyl isomerization	ciliary plasm;cilium;cytoplasm;cytosol;nuclear lumen	cyclosporin A binding;peptidyl-prolyl cis-trans isomerase activity	protein folding;protein peptidyl-prolyl isomerization
Tb927.10.6070	UMSBP1	universal minicircle sequence binding protein 1	4.03596	4.60185		nucleic acid binding;zinc ion binding		cytoplasm;nuclear lumen;nucleolus	mRNA binding;nucleic acid binding;single-stranded RNA binding;translation regulator activity	mitotic cell cycle;obsolete mitochondrial DNA inheritance;positive regulation of cytoplasmic translation
Tb927.9.4000;Tb927.9.3930	TelAP3	hypothetical protein, conserved	4.013	1.63026				cytoplasm;nucleus;telomere-telomerase complex	telomeric DNA binding		6.58
Tb927.3.1560	TIF2	TRF-Interacting Factor 2	3.90012	1.74841				ciliary plasm;cytoplasm;nuclear lumen;nucleoplasm;telomere-telomerase complex	telomeric DNA binding
Tb927.9.8880;Tb927.9.8850		actin B	3.88273	5.29138				actin cytoskeleton;ciliary plasm;cytoplasm	structural constituent of cytoskeleton	cytoskeleton organization
Tb927.11.510;Tb927.11.500	UBP2	RNA-binding protein, UBP2	3.77006	1.68332		nucleic acid binding		cytoplasm;nucleus;ribonucleoprotein complex	RNA binding;mRNA binding	RNA processing
Tb927.3.1120	RTB2	GTP-binding nuclear protein rtb2, putative	3.62399	3.56808		GTP binding;GTPase activity	nucleocytoplasmic transport	cytoplasm;nuclear pore;nucleus	GTP binding;GTPase activity	intracellular protein transport;protein import into nucleus;ribosomal subunit export from nucleus;small GTPase mediated signal transduction	1.58
Tb927.10.6510;Tb927.10.6400	HSP60	chaperonin HSP60, mitochondrial precursor	3.59852	5.82349		ATP binding	protein folding;protein refolding	cytoplasm;mitochondrion	unfolded protein binding	protein folding;protein import into mitochondrial matrix;protein-containing complex assembly
Tb927.9.4680	EIF4A1	Eukaryotic initiation factor 4A-1	3.4207	1.69748		ATP binding;helicase activity;nucleic acid binding		cytoplasm;cytoplasmic stress granule;cytosol;eukaryotic translation initiation factor 4F complex;nucleolus;polysome	ATP binding;ATP-dependent activity, acting on RNA;RNA helicase activity;helicase activity;mRNA binding;nucleic acid binding;translation initiation factor activity	cytoplasmic translational initiation;nucleobase-containing compound metabolic process;translation
Tb927.10.7570;Tb11.v5.0774	PDH-E2	dihydrolipoamide acetyltransferase E2 subunit, putative	3.27337	2.05627		acyltransferase activity		ciliary basal body;cytoplasm;kinetoplast;mitochondrial inner membrane;mitochondrial matrix;mitochondrial pyruvate dehydrogenase complex;mitochondrion	dihydrolipoyllysine-residue acetyltransferase activity;pyruvate dehydrogenase activity	acetyl-CoA biosynthetic process from pyruvate;cytokinesis;mitochondrial genome maintenance
Tb927.10.4570;Tb927.10.4560		elongation factor 2	3.26815	5.42299		GTP binding;GTPase activity		ciliary plasm;cytoplasm;ribonucleoprotein complex	GTP binding;GTPase activity;mRNA binding;ribosome binding;translation elongation factor activity	translation;translational elongation
Tb927.5.4330		dihydrolipoamide branched chain transacylase, putative	3.25125	1.92116		acyltransferase activity		ciliary basal body;cytoplasm;mitochondrion	acetyltransferase activity;lipoic acid binding	posttranscriptional regulation of gene expression
Tb11.v5.0613;Tb927.5.940;Tb927.5.930		NADH-dependent fumarate reductase, putative	3.10271	2.0097		oxidoreductase activity	obsolete oxidation-reduction process
Tb927.10.12700		pyruvate dehydrogenase E1 alpha subunit, putative	3.00255	2.30755		oxidoreductase activity, acting on the aldehyde or oxo group of donors, disulfide as acceptor		cytoplasm;mitochondrial pyruvate dehydrogenase complex;mitochondrion	oxidoreductase activity, acting on the aldehyde or oxo group of donors, disulfide as acceptor;pyruvate dehydrogenase (acetyl-transferring) activity	acetyl-CoA biosynthetic process from pyruvate
Tb927.7.1730;Tb927.7.1750;Tb927.7.1740		60S ribosomal protein L7, putative	2.91535	2.31035	cytosolic large ribosomal subunit	structural constituent of ribosome	maturation of LSU-rRNA from tricistronic rRNA transcript (SSU-rRNA, 5.8S rRNA, LSU-rRNA)	cytoplasm;cytosolic large ribosomal subunit;nucleolus;ribosome	RNA binding;mRNA binding;structural constituent of ribosome	maturation of LSU-rRNA from tricistronic rRNA transcript (SSU-rRNA, 5.8S rRNA, LSU-rRNA);ribosome biogenesis
Tb927.10.5620;Tb11.v5.0531	ALD	fructose-bisphosphate aldolase, glycosomal	2.898	4.15798		catalytic activity;fructose-bisphosphate aldolase activity	glycolytic process	cytosol;glycosome	fructose-bisphosphate aldolase activity	fructose 1,6-bisphosphate metabolic process;glycolytic process
Tb927.11.14140	ECT	ethanolamine-phosphate cytidylyltransferase	2.88454	3.47977		catalytic activity	biosynthetic process	ciliary plasm;cytoplasm;cytosol	ethanolamine-phosphate cytidylyltransferase activity	ethanolamine biosynthetic process;phosphatidylethanolamine biosynthetic process;phospholipid biosynthetic process
Tb927.10.6880;Tb11.v5.0516	GAP	glyceraldehyde 3-phosphate dehydrogenase, cytosolic	2.8808	2.8644		NAD binding;NADP binding;metal ion binding;oxidoreductase activity, acting on the aldehyde or oxo group of donors, NAD or NADP as acceptor	glucose metabolic process;obsolete oxidation-reduction process	cytoplasm;cytosol	glyceraldehyde-3-phosphate dehydrogenase (NAD+) (phosphorylating) activity	glycolytic process
Tb927.10.2560	mMDH	mitochondrial malate dehydrogenase	2.85583	3.57862		L-malate dehydrogenase activity;catalytic activity;malate dehydrogenase activity;oxidoreductase activity;oxidoreductase activity, acting on the CH-OH group of donors, NAD or NADP as acceptor	carbohydrate metabolic process;carboxylic acid metabolic process;malate metabolic process;obsolete oxidation-reduction process;tricarboxylic acid cycle	cytoplasm;kinetoplast;mitochondrial inner membrane;mitochondrion	L-malate dehydrogenase activity;malate dehydrogenase activity;oxidoreductase activity	tricarboxylic acid cycle
Tb927.10.2890;Tb11.v5.0650		enolase	2.82235	2.58317	phosphopyruvate hydratase complex	magnesium ion binding;phosphopyruvate hydratase activity	glycolytic process	ciliary plasm;cytoplasm;cytosol;nucleoplasm;phosphopyruvate hydratase complex	magnesium ion binding;phosphopyruvate hydratase activity	glycolytic process;regulation of vacuole fusion, non-autophagic
Tb927.5.4420;Tb05.5K5.70		nucleolar RNA helicase II, putative	2.75037	2.07932		ATP binding;RNA binding;helicase activity;nucleic acid binding		nucleolus;nucleoplasm;nucleus	ATP binding;RNA binding;RNA helicase activity;helicase activity;mRNA binding	nucleobase-containing compound metabolic process	2.54
Tb927.11.11370;Tb927.11.11360	RACK1	receptor for activated C kinase 1	2.72621	3.49472		protein binding		cytoplasm;cytosol;cytosolic small ribosomal subunit;nucleus;ribosome	enzyme binding;mRNA binding;protein kinase C binding;ribosome binding	apoptotic process;positive regulation of protein phosphorylation;rescue of stalled ribosome
Tb927.10.10280;Tb10.v4.0052;Tb927.10.10360;Tb10.v4.0053	MARP2	Microtubule-associated repetitive protein 2	2.68328	3.15697		microtubule binding		ciliary basal body;cortical cytoskeleton;cytoplasm;cytoskeleton	microtubule binding
Tb927.8.3150	TCP-1-gamma	T-complex protein 1, gamma subunit, putative	2.64072	2.92473		ATP binding;unfolded protein binding	protein folding	chaperonin-containing T-complex;cytoplasm	unfolded protein binding	protein folding;regulation of cell cycle
Tb927.8.6060	AKCT	2-amino-3-ketobutyrate coenzyme A ligase	2.53277	3.85344		catalytic activity;glycine C-acetyltransferase activity;ligase activity;pyridoxal phosphate binding;transferase activity	biosynthetic process;threonine catabolic process	cytoplasm;kinetoplast;mitochondrion	glycine C-acetyltransferase activity	biosynthetic process;threonine catabolic process
Tb927.10.10970;Tb927.10.10960;Tb927.10.10950;Tb927.10.10940;Tb927.10.10920;Tb927.10.10910;Tb927.10.10900;Tb927.10.10890;Tb11.v5.0543;Tb927.10.10980;Tb927.10.10930		heat shock protein, putative	2.499	4.10106		ATP binding;unfolded protein binding	protein folding	cytoplasm
Tb927.11.10910;Tb927.11.10790		40S ribosomal protein SA, putative	2.48043	4.01723	ribosome;small ribosomal subunit	structural constituent of ribosome	translation	cytoplasm;cytosolic small ribosomal subunit;intracellular anatomical structure;organellar small ribosomal subunit	mRNA binding;protein-containing complex binding;structural constituent of ribosome	cytoplasmic translation;ribosomal small subunit assembly;translation
Tb927.2.4210	PEPCK	Phosphoenolpyruvate carboxykinase [ATP], glycosomal	2.32217	1.49879		ATP binding;kinase activity;phosphoenolpyruvate carboxykinase (ATP) activity;phosphoenolpyruvate carboxykinase activity;purine nucleotide binding	gluconeogenesis	contractile vacuole;cytosol;glycosome;vesicle membrane	microtubule binding;phosphate ion binding;phosphoenolpyruvate carboxykinase (ATP) activity	gluconeogenesis
Tb927.10.14550	HEL67	ATP-dependent RNA helicase HEL67	2.27475	6.74231		ATP binding;helicase activity;nucleic acid binding		cytoplasm;cytoplasmic stress granule;nuclear periphery;nuclear stress granule;nucleus	ATP binding;helicase activity;mRNA binding	nucleobase-containing compound metabolic process
Tb927.11.5520	TIM	triosephosphate isomerase	2.04519	2.77187		catalytic activity;triose-phosphate isomerase activity	glycolytic process	cytoplasm;cytosol;glycosome	triose-phosphate isomerase activity	gluconeogenesis;glyceraldehyde-3-phosphate biosynthetic process;glycerol catabolic process;glycolytic process
Tb927.1.2390;Tb927.1.2370;Tb927.1.2350;Tb927.1.2330;Tb11.v5.0469;Tb927.1.2410		beta tubulin	1.85696	3.51912	microtubule	GTP binding;GTPase activity;structural constituent of cytoskeleton	microtubule-based process	cytoplasm;microtubule	GTP binding;structural constituent of cytoskeleton	microtubule cytoskeleton organization;microtubule-based process;mitotic cell cycle
Tb927.10.1500	MetRS	methionyl-tRNA synthetase, putative	1.85276	3.4071		ATP binding;aminoacyl-tRNA ligase activity;methionine-tRNA ligase activity;nucleotide binding	methionyl-tRNA aminoacylation;tRNA aminoacylation for protein translation	ciliary plasm;cytoplasm	ATP binding;methionine-tRNA ligase activity	methionyl-tRNA aminoacylation
Tb927.10.8830	FAZ5	Flagellum attachment zone protein 5	1.79766	2.91386	integral component of membrane			cytoskeleton;flagellum attachment zone	protein binding
Tb927.6.2230	RGG1	RGG protein	1.74307	1.70849				cytoplasm;kinetoplast;mitochondrial mRNA editing complex;mitochondrion;nucleoplasm	RNA binding;mRNA binding	RNA biosynthetic process
Tb927.10.2110;Tb927.10.2100;Tb11.v5.1046;Tb927.10.2090	EEF1A	elongation factor 1-alpha	1.62035	4.33269		GTP binding;GTPase activity;translation elongation factor activity	translational elongation	cytoplasm	GTPase activity;calmodulin binding;mRNA binding;translation elongation factor activity	calcium-mediated signaling;microtubule-based process;translation;translational elongation
Tb927.9.10770	PABP2	polyadenylate-binding protein 2	1.54264	2.31622		RNA binding;nucleic acid binding		P-body;cytoplasm;cytoplasmic stress granule;cytosol;nuclear stress granule;nucleus;polysome;ribonucleoprotein complex	RNA binding;mRNA 3'-UTR binding;poly(A) binding;poly(U) RNA binding;telomeric DNA binding	RNA processing;posttranscriptional regulation of gene expression
Tb927.3.4790;Tb927.3.4750		Aminopeptidase M1, putative	1.51759	1.74374		metallopeptidase activity;zinc ion binding	proteolysis	ciliary plasm;cytoplasm;nucleoplasm	metalloaminopeptidase activity;peptide binding;zinc ion binding	peptide catabolic process;proteolysis
Tb927.8.1510	DBP2B	ATP-dependent RNA helicase DBP2B, putative	1.46867	2.42445		ATP binding;helicase activity;nucleic acid binding		cytoplasm;nuclear lumen;nucleolus;nucleoplasm;nucleus;ribonucleoprotein complex	ATP binding;RNA binding;RNA helicase activity;helicase activity;mRNA binding	nucleobase-containing compound metabolic process	2.31
Tb927.7.3920		hypothetical protein, conserved	1.4237	1.88094				axoneme
Tb927.11.3240	TCP-1-zeta	T-complex protein 1, zeta subunit, putative	1.38018	4.01779		ATP binding;unfolded protein binding	protein folding	chaperonin-containing T-complex;cytoplasm	unfolded protein binding	protein folding;regulation of cell cycle
Tb927.10.5340;Tb927.10.5330;Tb11.v5.1060;Tb11.v5.0243	RPS18	40S ribosomal protein S18, putative	1.31015	3.28367	ribosome	RNA binding;nucleic acid binding;structural constituent of ribosome	translation	cytoplasm;cytosol;intracellular anatomical structure;nuclear lumen;organellar small ribosomal subunit;ribosome;small ribosomal subunit	RNA binding;mRNA binding;protein-containing complex binding;structural constituent of ribosome	translation
ect. PTP control
Tb927.6.2170		co-chaperone GrpE, putative	-5.75967	4.68022		adenyl-nucleotide exchange factor activity;chaperone binding;protein homodimerization activity	protein folding	PAM complex, Tim23 associated import motor;kinetoplast;mitochondrion	adenyl-nucleotide exchange factor activity;unfolded protein binding	protein import into mitochondrial matrix
Tb927.8.4100;Tb927.8.4050	FLA1BP-1	FLA1-binding protein	-5.70736	4.21186	integral component of membrane			ciliary plasm;cytoplasm;integral component of membrane;nuclear lumen	protein binding
Tb927.6.3800;Tb927.6.3750;Tb927.6.3740	MtHSP70C	heat shock 70 kDa protein, mitochondrial precursor, putative	-5.68608	8.14784		ATP binding;unfolded protein binding	protein folding	cytoplasm;mitochondrion	ATP binding;ATP hydrolysis activity;heat shock protein binding;misfolded protein binding;protein folding chaperone;unfolded protein binding	cellular response to unfolded protein;chaperone cofactor-dependent protein refolding;posttranscriptional regulation of gene expression;protein refolding;response to unfolded protein
Tb927.9.8420;Tb927.9.8070		QM-like protein	-4.62362	5.03195	ribosome	structural constituent of ribosome	translation	cytoplasm;cytosolic large ribosomal subunit;ribosome	structural constituent of ribosome	ribosomal large subunit assembly;translation
Tb927.11.7510;Tb927.11.7460	BiP	luminal binding protein 1 (BiP), putative	-4.12014	6.596				cytoplasm;endoplasmic reticulum;endoplasmic reticulum chaperone complex;endoplasmic reticulum lumen;membrane;nucleus	ATP binding;ATP hydrolysis activity;heat shock protein binding;misfolded protein binding;protein folding chaperone;unfolded protein binding	SRP-dependent cotranslational protein targeting to membrane;cellular response to unfolded protein;chaperone cofactor-dependent protein refolding;endoplasmic reticulum unfolded protein response;protein folding;protein refolding;response to unfolded protein;ubiquitin-dependent ERAD pathway
Tb927.11.6300		40S ribosomal protein S5, putative	-3.33815	4.03307	small ribosomal subunit	RNA binding;structural constituent of ribosome	translation	cytoplasm;cytosolic small ribosomal subunit;nucleolus;ribosome	mRNA binding;rRNA binding;structural constituent of ribosome	ribosomal small subunit assembly;translation
Tb927.9.2900	UTP10	U3 small nucleolar RNA-associated protein 10, putative	-3.03146	2.48687				90S preribosome;nucleolus;nucleus;small-subunit processome;spindle;t-UTP complex	snoRNA binding	maturation of SSU-rRNA from tricistronic rRNA transcript (SSU-rRNA, 5.8S rRNA, LSU-rRNA);positive regulation of transcription by RNA polymerase I;rRNA processing;ribosome assembly	2.3
Tb927.10.3940;Tb927.10.3930;Tb11.v5.0501		40S ribosomal protein S3A, putative	-2.66113	2.36622	cytosolic small ribosomal subunit;ribosome	structural constituent of ribosome	translation	cytosol;nucleoplasm;ribosome	mRNA binding;structural constituent of ribosome	translation
Tb927.8.4010;Tb927.8.4110	FLA1	Flagellum adhesion protein 1	-2.56117	3.10988				ciliary pocket;cilium;integral component of membrane;transport vesicle	protein binding;ubiquitin protein ligase activity	proteasome-mediated ubiquitin-dependent protein catabolic process;protein polyubiquitination
Tb927.10.14840;Tb927.10.14830;Tb927.10.14820	MCP5a	Mitochondrial ADP/ATP carrier protein 5a	-2.48977	4.26219	integral component of membrane;mitochondrial inner membrane	ATP:ADP antiporter activity	mitochondrial ADP transmembrane transport;mitochondrial ATP transmembrane transport;transmembrane transport	mitochondrial inner membrane;mitochondrion		transport
Tb927.10.5480;Tb927.10.5460		60S ribosomal protein L24, putative	-2.38597	2.88846				cytoplasm;cytosolic large ribosomal subunit;intracellular anatomical structure;ribosome	RNA binding;structural constituent of ribosome	assembly of large subunit precursor of preribosome;ribosomal large subunit assembly;translation
Tb927.11.3070	RRB1	ribosome assembly protein RRB1, putative	-2.37433	3.8241		protein binding		nucleolus;nucleus		ribosome biogenesis	2.86
Tb927.5.1110;Tb927.11.16280		60S ribosomal protein L8, putative	-2.33051	2.1288	ribosome	structural constituent of ribosome	translation	cytoplasm;cytosolic large ribosomal subunit;nucleolus;ribosome	RNA binding;protein-containing complex binding;structural constituent of ribosome	cytoplasmic translation;translation
Tb927.10.12330	ZC3H34	zinc finger protein family member, putative	-2.19374	4.32798		metal ion binding		cytoplasm	RNA binding	posttranscriptional regulation of gene expression
Tb927.11.14130;Tb927.10.3840		ribosomal protein L18, putative	-2.15501	3.683	ribosome	structural constituent of ribosome	translation	cytoplasm;cytosolic large ribosomal subunit;nucleolus;ribosome	mRNA binding;structural constituent of ribosome	translation
Tb927.9.9940	PACRGB	parkin coregulated gene protein	-2.05777	3.31263				axoneme;cilium	Hsp70 protein binding;Hsp90 protein binding;chaperone binding	cilium-dependent cell motility;negative regulation of cell death
Tb927.11.8200		ribosomal protein S26, putative	-2.03485	2.69676	ribosome	structural constituent of ribosome	translation	cytosolic small ribosomal subunit;ribosome	mRNA binding;structural constituent of ribosome	translation
Tb927.10.12840	MCP12	mitochondrial carrier protein	-2.02405	3.0173	integral component of membrane			ciliary plasm;cytoplasm;kinetoplast;membrane;mitochondrial inner membrane;mitochondrion;nucleoplasm	C4-dicarboxylate transmembrane transporter activity;antiporter activity;malate transmembrane transporter activity;oxaloacetate transmembrane transporter activity;succinate transmembrane transporter activity;sulfate transmembrane transporter activity;thiosulfate transmembrane transporter activity	C4-dicarboxylate transport;malate transmembrane transport;oxaloacetate transport;phosphate ion transmembrane transport;response to oxidative stress;succinate transmembrane transport;sulfate transport;thiosulfate transport;transport
Tb927.2.2520;Tb927.2.2510	VDAC2	Mitochondrial outer membrane protein porin 2	-1.90977	4.4658	mitochondrial outer membrane	voltage-gated anion channel activity	anion transmembrane transport	eukaryotic translation initiation factor 4F complex;integral component of mitochondrial outer membrane;mitochondrial outer membrane;mitochondrion;pore complex	porin activity;voltage-gated anion channel activity	ion transport;mitochondrial transport
Tb927.9.11410;Tb927.9.11380		60S ribosomal protein L23, putative	-1.6698	3.13466	ribosome	structural constituent of ribosome	translation	cytoplasm;cytosolic large ribosomal subunit;nucleolus;ribosome	large ribosomal subunit rRNA binding;structural constituent of ribosome	translation
Tb927.4.2080	CC2D	Coiled-coil and C2 domain-containing protein	-1.63481	2.77157				cell body;ciliary basal body;flagellum attachment zone;protein-containing complex		cilium assembly
Tb927.7.710	HSP70.4	heat shock 70 kDa protein, putative	-1.58697	1.99939				axoneme;cilium;cytoplasm	ATP binding;ATP hydrolysis activity;heat shock protein binding;misfolded protein binding;protein folding chaperone;unfolded protein binding	cellular response to unfolded protein;chaperone cofactor-dependent protein refolding;protein refolding;response to unfolded protein
Tb927.8.1110;Tb927.10.5610		40S ribosomal protein S9, putative	-1.53377	2.51222	small ribosomal subunit	RNA binding;rRNA binding;structural constituent of ribosome	translation	cytoplasm;cytosolic small ribosomal subunit;small ribosomal subunit	rRNA binding;structural constituent of ribosome	positive regulation of translational fidelity;translation
Tb927.1.2100	CALP1.1	Calpain-like protein 1.1	-1.51609	2.48813		calcium-dependent cysteine-type endopeptidase activity	proteolysis	ciliary tip;paraflagellar rod
Tb927.10.5370;Tb927.10.5360		40S ribosomal protein S10, putative	-1.50783	2.91411				cytoplasm;cytosolic small ribosomal subunit	RNA binding;mRNA binding;structural constituent of ribosome	ribosomal small subunit assembly;translation

## Sheet: S2G PolIE AP PCF
TREU927 Gene ID - identified by MS analysis	Name	Product description	Difference PTP:PolIE/ectopic PTP	p-value PTP:PolIE/ectopic PTP [log10]	Computed GO Components	Computed GO Functions	Computed GO Processes	Curated GO Components	Curated GO Functions	Curated GO Processes	NES (Goos et al., 2017)
PTP:PolIE
Tb927.11.5550	PolIE	DNA polymerase theta	8.06588	2.10651		DNA binding;DNA-directed DNA polymerase activity	DNA replication;DNA-dependent DNA replication	nuclear lumen;nucleus;telomere-telomerase complex	DNA-directed DNA polymerase activity;telomeric DNA binding	translesion synthesis	5.74
Tb927.9.8410	J27	chaperone protein DnaJ, putative	7.71449	5.42461		ATP binding;heat shock protein binding;unfolded protein binding	protein folding;response to heat	mitochondrion	unfolded protein binding	protein folding
Tb927.10.12850	TRF	ttaggg binding factor	7.25409	5.90526				nucleoplasm;nucleus;telomere-telomerase complex	telomeric DNA binding		6.44
Tb927.10.2520	PPL2	PrimPol-like protein 2	6.88226	5.56317			DNA replication, synthesis of RNA primer	nucleoplasm;nucleus;site of double-strand break;telomere-telomerase complex	DNA primase activity;DNA-directed DNA polymerase activity;telomeric DNA binding	regulation of G2/M transition of mitotic cell cycle;response to UV;response to oxidative stress;translesion synthesis	5.54
Tb927.11.16130	NDPK	nucleoside diphosphate kinase	6.39633	6.72077		nucleoside diphosphate kinase activity	CTP biosynthetic process;GTP biosynthetic process;UTP biosynthetic process;nucleoside diphosphate phosphorylation	ciliary plasm;cytoplasm;nuclear lumen;nucleus	ATP binding;nucleoside diphosphate kinase activity	CTP biosynthetic process;GTP biosynthetic process;UTP biosynthetic process;posttranscriptional regulation of gene expression
Tb927.10.2290	J3	chaperone protein DnaJ, putative	6.1091	5.50377		ATP binding;heat shock protein binding;metal ion binding;unfolded protein binding	protein folding;response to heat	ciliary basal body;ciliary plasm;cytoplasm;cytosol;nucleolus;nucleoplasm	chaperone binding;unfolded protein binding	protein folding
Tb927.11.6280	PPDK	pyruvate phosphate dikinase	5.99449	3.93431		ATP binding;catalytic activity;kinase activity;metal ion binding;pyruvate, phosphate dikinase activity;transferase activity, transferring phosphorus-containing groups	phosphorylation;pyruvate metabolic process	glycosome	phosphate ion binding;pyruvate, phosphate dikinase activity	phosphorylation
Tb927.11.880	CYPA	cyclophilin a	5.94184	4.11156		peptidyl-prolyl cis-trans isomerase activity	protein folding;protein peptidyl-prolyl isomerization	ciliary plasm;cilium;cytoplasm;cytosol;nuclear lumen	cyclosporin A binding;peptidyl-prolyl cis-trans isomerase activity	protein folding;protein peptidyl-prolyl isomerization
Tb927.11.9590		S-adenosylhomocysteine hydrolase, putative	5.85022	5.51185		adenosylhomocysteinase activity;nucleotide binding	one-carbon metabolic process	ciliary plasm;cytoplasm;cytosol;nucleoplasm	adenosylhomocysteinase activity	S-adenosylmethionine cycle
Tb927.11.4700		prostaglandin f synthase	5.81958	4.82106		oxidoreductase activity	obsolete oxidation-reduction process	ciliary plasm;cytoplasm;nuclear lumen;nucleoplasm	D-arabinose 1-dehydrogenase [NAD(P)+] activity;aldo-keto reductase (NADP) activity	D-arabinose catabolic process
Tb927.11.11680		2-oxoglutarate dehydrogenase E2 component, putative	5.69972	6.15529		acyltransferase activity		ciliary basal body;cytoplasm;mitochondrion
Tb927.3.3130	POMP24	Present in the outer mitochondrial membrane proteome 24	5.60276	4.48133		protein binding		mitochondrial outer membrane;mitochondrion	mRNA binding
Tb927.2.5160	J2	Chaperone protein DnaJ 2	5.47828	4.32509		ATP binding;heat shock protein binding;unfolded protein binding	protein folding;response to heat	ciliary plasm;cytoplasm;cytosol;nucleoplasm;transport vesicle	chaperone binding;protein-containing complex binding;unfolded protein binding	cellular response to heat;protein folding;response to heat
Tb927.9.4680	EIF4A1	Eukaryotic initiation factor 4A-1	5.17465	4.78653		ATP binding;helicase activity;nucleic acid binding		cytoplasm;cytoplasmic stress granule;cytosol;eukaryotic translation initiation factor 4F complex;nucleolus;polysome	ATP binding;ATP-dependent activity, acting on RNA;RNA helicase activity;helicase activity;mRNA binding;nucleic acid binding;translation initiation factor activity	cytoplasmic translational initiation;nucleobase-containing compound metabolic process;translation
Tb927.9.4000;Tb927.9.3930	TelAP3	hypothetical protein, conserved	5.15193	6.16268				cytoplasm;nucleus;telomere-telomerase complex	telomeric DNA binding		6.58
Tb927.10.13720	RBP29	RNA-binding protein 29, putative	5.14399	5.45479		nucleic acid binding		nucleoplasm;nucleus	RNA binding;mRNA binding	RNA processing;posttranscriptional regulation of gene expression	2.56
Tb927.5.4330		dihydrolipoamide branched chain transacylase, putative	5.10118	4.50498		acyltransferase activity		ciliary basal body;cytoplasm;mitochondrion	acetyltransferase activity;lipoic acid binding	posttranscriptional regulation of gene expression
Tb927.8.3530	G3PDH	glycerol-3-phosphate dehydrogenase [NAD+], glycosomal	5.08923	5.01324	glycerol-3-phosphate dehydrogenase complex	NAD binding;glycerol-3-phosphate dehydrogenase [NAD+] activity;oxidoreductase activity;oxidoreductase activity, acting on the CH-OH group of donors, NAD or NADP as acceptor;protein homodimerization activity	carbohydrate metabolic process;glycerol-3-phosphate catabolic process;glycerol-3-phosphate metabolic process;obsolete oxidation-reduction process	cytosol;glycerol-3-phosphate dehydrogenase complex;glycosome	glycerol-3-phosphate dehydrogenase [NAD+] activity;phosphate ion binding	NADH oxidation;glycerol-3-phosphate metabolic process
Tb927.10.3200	U2AF35	U2 splicing auxiliary factor, putative	5.03223	5.5164	U2AF complex	RNA binding;metal ion binding;nucleic acid binding;zinc ion binding	mRNA splicing, via spliceosome	U2AF complex;nuclear speck;nucleoplasm;nucleus;spliceosomal complex	RNA binding;mRNA binding;pre-mRNA 3'-splice site binding	RNA splicing;RNA splicing, via transesterification reactions;mRNA processing;mRNA splicing, via spliceosome	1.45
Tb927.9.11270	TCP-1-eta	t- complex protein 1 (eta subunit), putative	4.9816	3.25002		ATP binding;unfolded protein binding	protein folding	chaperonin-containing T-complex;cytoplasm	unfolded protein binding	protein folding;regulation of cell cycle
Tb927.3.1560	TIF2	TRF-Interacting Factor 2	4.92744	6.18236				ciliary plasm;cytoplasm;nuclear lumen;nucleoplasm;telomere-telomerase complex	telomeric DNA binding
Tb927.9.15150;Tb927.9.15110	L5	60S ribosomal protein L5, putative	4.8897	3.85987	ribosome	5S rRNA binding;structural constituent of ribosome	translation	cytoplasm;cytosolic large ribosomal subunit;nucleolus;ribosome	5S rRNA binding;RNA binding;protein binding;structural constituent of ribosome	ribosomal large subunit assembly;ribosome assembly;translation
Tb927.10.6510;Tb927.10.6400	HSP60	chaperonin HSP60, mitochondrial precursor	4.701	5.00574		ATP binding	protein folding;protein refolding	cytoplasm;mitochondrion	unfolded protein binding	protein folding;protein import into mitochondrial matrix;protein-containing complex assembly
Tb927.3.1790		pyruvate dehydrogenase E1 beta subunit, putative	4.57582	4.01125		catalytic activity;pyruvate dehydrogenase (acetyl-transferring) activity	acetyl-CoA biosynthetic process from pyruvate	ciliary plasm;cytoplasm;mitochondrial inner membrane;mitochondrial pyruvate dehydrogenase complex;mitochondrion;nuclear lumen	pyruvate dehydrogenase (acetyl-transferring) activity	acetyl-CoA biosynthetic process from pyruvate
Tb927.11.9710;Tb927.10.13500	RPL10A	60S ribosomal protein L10a, putative	4.55878	5.71635	large ribosomal subunit	RNA binding;structural constituent of ribosome	translation	cytoplasm;cytosolic large ribosomal subunit;large ribosomal subunit;nucleolus	RNA binding;phosphate ion binding;structural constituent of ribosome	maturation of LSU-rRNA;translation
Tb927.8.5580		N-terminal region of Chorein, a TM vesicle-mediated sorter/Integral peroxisomal membrane peroxin, putative	4.47934	4.40461	integral component of membrane			cytoplasm;extrinsic component of membrane		protein retention in Golgi apparatus;protein targeting to vacuole
Tb927.9.6290;Tb927.9.6230;Tb927.9.6170	AK1	arginine kinase	4.44142	2.17417		catalytic activity;creatine kinase activity;kinase activity;transferase activity, transferring phosphorus-containing groups	biological_process;phosphocreatine biosynthetic process	ciliary plasm;cytoplasm;cytosol;glycosome	ATP binding;arginine kinase activity;kinase activity;transferase activity, transferring phosphorus-containing groups
Tb927.11.9870	TelAP1	Telomere-associated protein 1	4.42513	5.07685				nucleoplasm;nucleus;telomere-telomerase complex	telomeric DNA binding		0.96
Tb927.10.8940	KH1	flagellum targeting protein kharon1, putative	4.38797	4.84114				ciliary pocket;cortical cytoskeleton	mRNA binding;protein-containing complex binding	protein targeting
Tb927.7.2980;Tb927.7.3020		Nitroreductase family, putative	4.3076	4.2283		oxidoreductase activity;oxidoreductase activity, acting on NAD(P)H, nitrogenous group as acceptor	cellular response to oxidative stress	ciliary plasm;cytoplasm	oxidoreductase activity, acting on NAD(P)H, nitrogenous group as acceptor	posttranscriptional regulation of gene expression
Tb927.10.6070	UMSBP1	universal minicircle sequence binding protein 1	4.30153	4.67861		nucleic acid binding;zinc ion binding		cytoplasm;nuclear lumen;nucleolus	mRNA binding;nucleic acid binding;single-stranded RNA binding;translation regulator activity	mitotic cell cycle;obsolete mitochondrial DNA inheritance;positive regulation of cytoplasmic translation
Tb927.10.4120;Tb927.10.4110	RPL30	60S ribosomal protein L30	4.23207	1.61168	cytosolic large ribosomal subunit	RNA binding;structural constituent of ribosome		cytoplasm;cytosolic large ribosomal subunit;intracellular anatomical structure;nucleolus;ribosome	RNA binding;structural constituent of ribosome	translation
Tb927.6.4920;Tb927.6.4910;Tb927.6.4900;Tb927.6.4890;Tb927.6.4880;Tb927.6.4870;Tb927.6.4860;Tb927.6.4850;Tb927.6.4840	METK1	S-adenosylmethionine synthetase	4.19979	4.77993		ATP binding;metal ion binding;methionine adenosyltransferase activity	S-adenosylmethionine biosynthetic process;one-carbon metabolic process	ciliary plasm;cytoplasm;cytosol	methionine adenosyltransferase activity	S-adenosylmethionine biosynthetic process
Tb927.9.5320		nucleolar RNA binding protein, putative	4.15422	1.60211				nucleolus;nucleus	mRNA binding;snoRNA binding	mRNA splicing, via spliceosome
Tb927.10.2560	mMDH	mitochondrial malate dehydrogenase	4.15034	3.29859		L-malate dehydrogenase activity;catalytic activity;malate dehydrogenase activity;oxidoreductase activity;oxidoreductase activity, acting on the CH-OH group of donors, NAD or NADP as acceptor	carbohydrate metabolic process;carboxylic acid metabolic process;malate metabolic process;obsolete oxidation-reduction process;tricarboxylic acid cycle	cytoplasm;kinetoplast;mitochondrial inner membrane;mitochondrion	L-malate dehydrogenase activity;malate dehydrogenase activity;oxidoreductase activity	tricarboxylic acid cycle	2.33
Tb927.10.5770	VCP	Valosin-containing protein	4.12545	7.33467		ATP binding;ATP hydrolysis activity;hydrolase activity		VCP-NPL4-UFD1 AAA ATPase complex;cytoplasm;cytoplasmic side of endoplasmic reticulum membrane;cytosol;membrane;nucleoplasm;nucleus	ATP hydrolysis activity;identical protein binding;polyubiquitin modification-dependent protein binding	ER-associated misfolded protein catabolic process;autophagosome maturation;macroautophagy;mitotic spindle disassembly;retrograde protein transport, ER to cytosol;ubiquitin-dependent ERAD pathway
Tb927.10.1060	TCP-1-delta	T-complex protein 1, delta subunit, putative	4.0736	6.29283		ATP binding;unfolded protein binding	protein folding	chaperonin-containing T-complex;cytoplasm	unfolded protein binding	protein folding;regulation of cell cycle
Tb927.6.4330	TElAP2	telomere-associated protein	4.04133	2.94048				nucleoplasm;nucleus;telomere-telomerase complex	telomeric DNA binding
Tb11.v5.0613;Tb927.5.940;Tb927.5.930		NADH-dependent fumarate reductase, putative	4.00331	5.4367		oxidoreductase activity	obsolete oxidation-reduction process				6.07
Tb927.10.4570;Tb927.10.4560		elongation factor 2	3.98623	6.69955		GTP binding;GTPase activity		ciliary plasm;cytoplasm;ribonucleoprotein complex	GTP binding;GTPase activity;mRNA binding;ribosome binding;translation elongation factor activity	translation;translational elongation
Tb927.10.7570;Tb11.v5.0774	PDH-E2	dihydrolipoamide acetyltransferase E2 subunit, putative	3.87359	3.75644		acyltransferase activity		ciliary basal body;cytoplasm;kinetoplast;mitochondrial inner membrane;mitochondrial matrix;mitochondrial pyruvate dehydrogenase complex;mitochondrion	dihydrolipoyllysine-residue acetyltransferase activity;pyruvate dehydrogenase activity	acetyl-CoA biosynthetic process from pyruvate;cytokinesis;mitochondrial genome maintenance
Tb927.9.8880;Tb927.9.8850		actin B	3.83724	6.71957				actin cytoskeleton;ciliary plasm;cytoplasm	structural constituent of cytoskeleton	cytoskeleton organization
Tb927.3.1120	RTB2	GTP-binding nuclear protein rtb2, putative	3.81489	3.47615		GTP binding;GTPase activity	nucleocytoplasmic transport	cytoplasm;nuclear pore;nucleus	GTP binding;GTPase activity	intracellular protein transport;protein import into nucleus;ribosomal subunit export from nucleus;small GTPase mediated signal transduction
Tb927.11.1900		T-complex protein 1, beta subunit, putative	3.77355	4.59012	chaperonin-containing T-complex;cytosol	ATP binding;unfolded protein binding	protein folding	chaperonin-containing T-complex;ciliary plasm;cytoplasm;nuclear lumen	unfolded protein binding	protein folding;regulation of cell cycle	1.58
Tb927.8.900	TSR1	splicing factor TSR1	3.74662	1.39855		nucleic acid binding		nuclear lumen;nuclear speck;nucleolus;nucleoplasm;nucleus	RNA binding;mRNA binding	RNA processing;mRNA cis splicing, via spliceosome;mRNA trans splicing, via spliceosome;rRNA processing;regulation of alternative mRNA splicing, via spliceosome
Tb927.10.2890;Tb11.v5.0650		enolase	3.69656	5.18878	phosphopyruvate hydratase complex	magnesium ion binding;phosphopyruvate hydratase activity	glycolytic process	ciliary plasm;cytoplasm;cytosol;nucleoplasm;phosphopyruvate hydratase complex	magnesium ion binding;phosphopyruvate hydratase activity	glycolytic process;regulation of vacuole fusion, non-autophagic	1.52
Tb927.11.370	RAP1	repressor activator protein 1	3.62262	2.98373				nucleoplasm;nucleus;telomere-telomerase complex
Tb927.10.6880;Tb11.v5.0516	GAP	glyceraldehyde 3-phosphate dehydrogenase, cytosolic	3.60415	3.6886		NAD binding;NADP binding;metal ion binding;oxidoreductase activity, acting on the aldehyde or oxo group of donors, NAD or NADP as acceptor	glucose metabolic process;obsolete oxidation-reduction process	cytoplasm;cytosol	glyceraldehyde-3-phosphate dehydrogenase (NAD+) (phosphorylating) activity	glycolytic process	2.67
Tb927.4.1300		amidinotransferase, putative	3.58013	2.11552				cortical cytoskeleton;cytoskeleton
Tb927.11.11370;Tb927.11.11360	RACK1	receptor for activated C kinase 1	3.57859	4.59248		protein binding		cytoplasm;cytosol;cytosolic small ribosomal subunit;nucleus;ribosome	enzyme binding;mRNA binding;protein kinase C binding;ribosome binding	apoptotic process;positive regulation of protein phosphorylation;rescue of stalled ribosome
Tb927.8.890	Rab1A	Ras-related protein Rab1A	3.53899	2.87741		GTP binding;GTPase activity		ciliary pocket;endomembrane system;transport vesicle	GTPase activity	intracellular protein transport;posttranscriptional regulation of gene expression;small GTPase mediated signal transduction
Tb927.4.3590;Tb927.4.3570		translation elongation factor 1-beta, putative	3.48838	1.70684	eukaryotic translation elongation factor 1 complex	translation elongation factor activity	translational elongation	cytoplasm
Tb927.11.14000;Tb927.11.14020	NRBD1	nuclear RNA binding domain 1	3.39766	2.73331		nucleic acid binding		cytoplasm;nucleus;ribonucleoprotein complex;transport vesicle	RNA binding;mRNA binding;protein binding	RNA processing
Tb927.7.2070		heat shock protein DNAJ, putative	3.38759	2.39547		heat shock protein binding;metal ion binding;unfolded protein binding	protein folding	ciliary transition zone;cytoplasm;cytosol;nucleolus;nucleoplasm;nucleus	unfolded protein binding	protein folding
Tb927.10.10280;Tb10.v4.0052;Tb927.10.10360;Tb10.v4.0053	MARP2	Microtubule-associated repetitive protein 2	3.36974	5.87548		microtubule binding		ciliary basal body;cortical cytoskeleton;cytoplasm;cytoskeleton	microtubule binding		1.08
Tb927.4.2040;Tb927.4.2030	ALBA3	DNA/RNA-binding protein Alba 3	3.34703	4.99101		nucleic acid binding		cilium;cytoplasm;cytoplasmic stress granule;nucleolus	RNA binding;mRNA binding;protein-containing complex binding	cellular response to heat
Tb927.7.1730;Tb927.7.1750;Tb927.7.1740		60S ribosomal protein L7, putative	3.2859	1.60653	cytosolic large ribosomal subunit	structural constituent of ribosome	maturation of LSU-rRNA from tricistronic rRNA transcript (SSU-rRNA, 5.8S rRNA, LSU-rRNA)	cytoplasm;cytosolic large ribosomal subunit;nucleolus;ribosome	RNA binding;mRNA binding;structural constituent of ribosome	maturation of LSU-rRNA from tricistronic rRNA transcript (SSU-rRNA, 5.8S rRNA, LSU-rRNA);ribosome biogenesis
Tb927.10.3210		delta-1-pyrroline-5-carboxylate dehydrogenase, putative	3.18827	2.33597		1-pyrroline-5-carboxylate dehydrogenase activity;oxidoreductase activity;oxidoreductase activity, acting on the aldehyde or oxo group of donors, NAD or NADP as acceptor	obsolete oxidation-reduction process;proline catabolic process to glutamate	cytoplasm;kinetoplast;mitochondrial matrix;mitochondrion;nucleoplasm	1-pyrroline-5-carboxylate dehydrogenase activity;3-chloroallyl aldehyde dehydrogenase activity	proline catabolic process;proline catabolic process to glutamate;proline metabolic process
Tb927.10.10970;Tb927.10.10960;Tb927.10.10950;Tb927.10.10940;Tb927.10.10920;Tb927.10.10910;Tb927.10.10900;Tb927.10.10890;Tb11.v5.0543;Tb927.10.10980;Tb927.10.10930		heat shock protein, putative	3.15377	5.89988		ATP binding;unfolded protein binding	protein folding	cytoplasm
Tb927.10.14550	HEL67	ATP-dependent RNA helicase HEL67	3.04716	6.22173		ATP binding;helicase activity;nucleic acid binding		cytoplasm;cytoplasmic stress granule;nuclear periphery;nuclear stress granule;nucleus	ATP binding;helicase activity;mRNA binding	nucleobase-containing compound metabolic process
Tb927.11.14140	ECT	ethanolamine-phosphate cytidylyltransferase	2.97785	4.52734		catalytic activity	biosynthetic process	ciliary plasm;cytoplasm;cytosol	ethanolamine-phosphate cytidylyltransferase activity	ethanolamine biosynthetic process;phosphatidylethanolamine biosynthetic process;phospholipid biosynthetic process
Tb927.8.3150	TCP-1-gamma	T-complex protein 1, gamma subunit, putative	2.93766	3.26403		ATP binding;unfolded protein binding	protein folding	chaperonin-containing T-complex;cytoplasm	unfolded protein binding	protein folding;regulation of cell cycle
Tb927.11.16730	GCVL-2	dihydrolipoyl dehydrogenase	2.85629	2.07042		dihydrolipoyl dehydrogenase activity;flavin adenine dinucleotide binding;oxidoreductase activity;oxidoreductase activity, acting on a sulfur group of donors, NAD(P) as acceptor	cell redox homeostasis;obsolete oxidation-reduction process	cytoplasm;mitochondrial inner membrane;mitochondrion;oxoglutarate dehydrogenase complex	dihydrolipoyl dehydrogenase activity;disulfide oxidoreductase activity;flavin adenine dinucleotide binding	obsolete oxidation-reduction process
Tb927.10.12700		pyruvate dehydrogenase E1 alpha subunit, putative	2.7577	2.23654		oxidoreductase activity, acting on the aldehyde or oxo group of donors, disulfide as acceptor		cytoplasm;mitochondrial pyruvate dehydrogenase complex;mitochondrion	oxidoreductase activity, acting on the aldehyde or oxo group of donors, disulfide as acceptor;pyruvate dehydrogenase (acetyl-transferring) activity	acetyl-CoA biosynthetic process from pyruvate
Tb927.2.4210	PEPCK	Phosphoenolpyruvate carboxykinase [ATP], glycosomal	2.74724	1.68946		ATP binding;kinase activity;phosphoenolpyruvate carboxykinase (ATP) activity;phosphoenolpyruvate carboxykinase activity;purine nucleotide binding	gluconeogenesis	contractile vacuole;cytosol;glycosome;vesicle membrane	microtubule binding;phosphate ion binding;phosphoenolpyruvate carboxykinase (ATP) activity	gluconeogenesis
Tb927.11.10910;Tb927.11.10790		40S ribosomal protein SA, putative	2.70247	3.69064	ribosome;small ribosomal subunit	structural constituent of ribosome	translation	cytoplasm;cytosolic small ribosomal subunit;intracellular anatomical structure;organellar small ribosomal subunit	mRNA binding;protein-containing complex binding;structural constituent of ribosome	cytoplasmic translation;ribosomal small subunit assembly;translation
Tb927.8.3750	NOP56	nucleolar protein 56	2.66365	1.39885			ribosome biogenesis	box C/D RNP complex;nucleolus;nucleoplasm;nucleus;small-subunit processome;spindle	snoRNA binding	mRNA splicing, via spliceosome;rRNA processing
Tb927.10.5620;Tb11.v5.0531	ALD	fructose-bisphosphate aldolase, glycosomal	2.64259	3.59217		catalytic activity;fructose-bisphosphate aldolase activity	glycolytic process	cytosol;glycosome	fructose-bisphosphate aldolase activity	fructose 1,6-bisphosphate metabolic process;glycolytic process	2.3
Tb927.9.5900	GDH	glutamate dehydrogenase	2.51448	3.08545		glutamate dehydrogenase (NAD+) activity;oxidoreductase activity	cellular amino acid metabolic process;glutamate catabolic process to 2-oxoglutarate;obsolete oxidation-reduction process	cytoplasm;kinetoplast;mitochondrion	glutamate dehydrogenase (NAD+) activity;oxidoreductase activity	cellular amino acid metabolic process;glutamate catabolic process
Tb927.11.5520	TIM	triosephosphate isomerase	2.40733	2.57767		catalytic activity;triose-phosphate isomerase activity	glycolytic process	cytoplasm;cytosol;glycosome	triose-phosphate isomerase activity	gluconeogenesis;glyceraldehyde-3-phosphate biosynthetic process;glycerol catabolic process;glycolytic process
Tb927.11.2060;Tb927.11.2050		60S acidic ribosomal protein P0, putative	2.39041	4.58592			ribosome biogenesis	cytoplasm;cytosolic large ribosomal subunit;large ribosomal subunit	large ribosomal subunit rRNA binding;protein-containing complex binding;structural constituent of ribosome	cytoplasmic translation;ribosomal large subunit assembly;translation
Tb927.11.550	SCD6	Suppressor of clathrin deficiency 6, putative	2.18696	2.56228				P-body;cytoplasm;messenger ribonucleoprotein complex;ribonucleoprotein granule	mRNA binding	P-body assembly;negative regulation of translation;stress granule assembly
Tb927.8.6060	AKCT	2-amino-3-ketobutyrate coenzyme A ligase	2.12025	2.79755		catalytic activity;glycine C-acetyltransferase activity;ligase activity;pyridoxal phosphate binding;transferase activity	biosynthetic process;threonine catabolic process	cytoplasm;kinetoplast;mitochondrion	glycine C-acetyltransferase activity	biosynthetic process;threonine catabolic process
Tb927.10.2110;Tb927.10.2100;Tb11.v5.1046;Tb927.10.2090	EEF1A	elongation factor 1-alpha	2.11866	4.97475		GTP binding;GTPase activity;translation elongation factor activity	translational elongation	cytoplasm	GTPase activity;calmodulin binding;mRNA binding;translation elongation factor activity	calcium-mediated signaling;microtubule-based process;translation;translational elongation
Tb927.9.11410;Tb927.9.11380		60S ribosomal protein L23, putative	1.92548	4.25837	ribosome	structural constituent of ribosome	translation	cytoplasm;cytosolic large ribosomal subunit;nucleolus;ribosome	large ribosomal subunit rRNA binding;structural constituent of ribosome	translation
Tb927.1.2390;Tb927.1.2370;Tb927.1.2350;Tb927.1.2330;Tb11.v5.0469;Tb927.1.2410		beta tubulin	1.91128	2.98857	microtubule	GTP binding;GTPase activity;structural constituent of cytoskeleton	microtubule-based process	cytoplasm;microtubule	GTP binding;structural constituent of cytoskeleton	microtubule cytoskeleton organization;microtubule-based process;mitotic cell cycle
Tb927.11.3240	TCP-1-zeta	T-complex protein 1, zeta subunit, putative	1.8359	4.81353		ATP binding;unfolded protein binding	protein folding	chaperonin-containing T-complex;cytoplasm	unfolded protein binding	protein folding;regulation of cell cycle
Tb927.10.5340;Tb927.10.5330;Tb11.v5.1060;Tb11.v5.0243	RPS18	40S ribosomal protein S18, putative	1.79924	4.28277	ribosome	RNA binding;nucleic acid binding;structural constituent of ribosome	translation	cytoplasm;cytosol;intracellular anatomical structure;nuclear lumen;organellar small ribosomal subunit;ribosome;small ribosomal subunit	RNA binding;mRNA binding;protein-containing complex binding;structural constituent of ribosome	translation
Tb927.10.8020	POP	prolyl endopeptidase	1.73189	1.91082		serine-type endopeptidase activity;serine-type peptidase activity	proteolysis	ciliary plasm;cytoplasm;cytosol;nucleus	Atg8-specific protease activity;endopeptidase activity;oligopeptidase activity;serine-type endopeptidase activity	proteolysis
Tb927.9.10770	PABP2	polyadenylate-binding protein 2	1.70943	2.84685		RNA binding;nucleic acid binding		P-body;cytoplasm;cytoplasmic stress granule;cytosol;nuclear stress granule;nucleus;polysome;ribonucleoprotein complex	RNA binding;mRNA 3'-UTR binding;poly(A) binding;poly(U) RNA binding;telomeric DNA binding	RNA processing;posttranscriptional regulation of gene expression
Tb927.9.12630;Tb927.9.12590;Tb927.9.12570;Tb927.9.12610;Tb927.9.12550	glk1	glycerol kinase, glycosomal	1.70091	4.90904		ATP binding;glycerol kinase activity;phosphotransferase activity, alcohol group as acceptor	carbohydrate metabolic process;glycerol catabolic process;glycerol-3-phosphate metabolic process	glycosome;mitochondrion	ATP binding;glycerol kinase activity;phosphotransferase activity, alcohol group as acceptor	glycerol metabolic process;glycerol-3-phosphate biosynthetic process;glycerol-3-phosphate metabolic process;phosphorylation;triglyceride metabolic process
Tb927.2.340	RHS4	retrotransposon hot spot protein 4 (RHS4), putative	1.38927	2.02003				cytoplasm;nucleus		mRNA export from nucleus;mRNA transcription by RNA polymerase II;mitotic cell cycle arrest
Tb927.10.8830	FAZ5	Flagellum attachment zone protein 5	1.34336	1.55105	integral component of membrane			cytoskeleton;flagellum attachment zone	protein binding
Tb927.9.6070;Tb927.10.11540	RPS3	40S ribosomal protein S3, putative	1.2542	2.86944	small ribosomal subunit	RNA binding;structural constituent of ribosome	translation	cytoplasm;cytosolic small ribosomal subunit;kinetoplast;mitochondrion;nucleus	mRNA binding;nucleic acid binding;structural constituent of ribosome	ribosome biogenesis;translation
Tb927.7.3920		hypothetical protein, conserved	1.21548	1.61638				axoneme
Tb927.6.4300;Tb927.6.4280	GAPDH	glyceraldehyde 3-phosphate dehydrogenase, glycosomal	1.21423	4.08237		NAD binding;NADP binding;oxidoreductase activity, acting on the aldehyde or oxo group of donors, NAD or NADP as acceptor	glucose metabolic process;obsolete oxidation-reduction process	glycosome	glyceraldehyde-3-phosphate dehydrogenase (NAD+) (phosphorylating) activity	glycolytic process
ect. PTP control
Tb927.6.2170		co-chaperone GrpE, putative	-6.53313	2.83065		adenyl-nucleotide exchange factor activity;chaperone binding;protein homodimerization activity	protein folding	PAM complex, Tim23 associated import motor;kinetoplast;mitochondrion	adenyl-nucleotide exchange factor activity;unfolded protein binding	protein import into mitochondrial matrix
Tb927.8.4100;Tb927.8.4050	FLA1BP-1	FLA1-binding protein	-6.37808	3.75976	integral component of membrane			ciliary plasm;cytoplasm;integral component of membrane;nuclear lumen	protein binding
Tb927.6.3800;Tb927.6.3750;Tb927.6.3740	MtHSP70C	heat shock 70 kDa protein, mitochondrial precursor, putative	-6.00803	8.51034		ATP binding;unfolded protein binding	protein folding	cytoplasm;mitochondrion	ATP binding;ATP hydrolysis activity;heat shock protein binding;misfolded protein binding;protein folding chaperone;unfolded protein binding	cellular response to unfolded protein;chaperone cofactor-dependent protein refolding;posttranscriptional regulation of gene expression;protein refolding;response to unfolded protein
Tb927.9.8420;Tb927.9.8070		QM-like protein	-4.94853	3.50039	ribosome	structural constituent of ribosome	translation	cytoplasm;cytosolic large ribosomal subunit;ribosome	structural constituent of ribosome	ribosomal large subunit assembly;translation
Tb927.11.7510;Tb927.11.7460	BiP	luminal binding protein 1 (BiP), putative	-4.67743	3.2291				cytoplasm;endoplasmic reticulum;endoplasmic reticulum chaperone complex;endoplasmic reticulum lumen;membrane;nucleus	ATP binding;ATP hydrolysis activity;heat shock protein binding;misfolded protein binding;protein folding chaperone;unfolded protein binding	SRP-dependent cotranslational protein targeting to membrane;cellular response to unfolded protein;chaperone cofactor-dependent protein refolding;endoplasmic reticulum unfolded protein response;protein folding;protein refolding;response to unfolded protein;ubiquitin-dependent ERAD pathway
Tb927.10.3940;Tb927.10.3930;Tb11.v5.0501		40S ribosomal protein S3A, putative	-3.53081	2.73965	cytosolic small ribosomal subunit;ribosome	structural constituent of ribosome	translation	cytosol;nucleoplasm;ribosome	mRNA binding;structural constituent of ribosome	translation
Tb927.9.2900	UTP10	U3 small nucleolar RNA-associated protein 10, putative	-3.31688	3.63019				90S preribosome;nucleolus;nucleus;small-subunit processome;spindle;t-UTP complex	snoRNA binding	maturation of SSU-rRNA from tricistronic rRNA transcript (SSU-rRNA, 5.8S rRNA, LSU-rRNA);positive regulation of transcription by RNA polymerase I;rRNA processing;ribosome assembly	2.3
Tb927.11.3070	RRB1	ribosome assembly protein RRB1, putative	-3.19615	2.05576		protein binding		nucleolus;nucleus		ribosome biogenesis	2.86
Tb927.10.14840;Tb927.10.14830;Tb927.10.14820	MCP5a	Mitochondrial ADP/ATP carrier protein 5a	-3.01031	3.82272	integral component of membrane;mitochondrial inner membrane	ATP:ADP antiporter activity	mitochondrial ADP transmembrane transport;mitochondrial ATP transmembrane transport;transmembrane transport	mitochondrial inner membrane;mitochondrion		transport
Tb927.5.1110;Tb927.11.16280		60S ribosomal protein L8, putative	-2.99788	2.27015	ribosome	structural constituent of ribosome	translation	cytoplasm;cytosolic large ribosomal subunit;nucleolus;ribosome	RNA binding;protein-containing complex binding;structural constituent of ribosome	cytoplasmic translation;translation
Tb927.11.8200		ribosomal protein S26, putative	-2.93409	2.92566	ribosome	structural constituent of ribosome	translation	cytosolic small ribosomal subunit;ribosome	mRNA binding;structural constituent of ribosome	translation
Tb927.8.4010;Tb927.8.4110	FLA1	Flagellum adhesion protein 1	-2.91523	3.88322				ciliary pocket;cilium;integral component of membrane;transport vesicle	protein binding;ubiquitin protein ligase activity	proteasome-mediated ubiquitin-dependent protein catabolic process;protein polyubiquitination
Tb927.10.5480;Tb927.10.5460		60S ribosomal protein L24, putative	-2.87069	3.34809				cytoplasm;cytosolic large ribosomal subunit;intracellular anatomical structure;ribosome	RNA binding;structural constituent of ribosome	assembly of large subunit precursor of preribosome;ribosomal large subunit assembly;translation
Tb927.10.12330	ZC3H34	zinc finger protein family member, putative	-2.70352	3.24386		metal ion binding		cytoplasm	RNA binding	posttranscriptional regulation of gene expression
Tb927.2.2520;Tb927.2.2510	VDAC2	Mitochondrial outer membrane protein porin 2	-2.33923	2.68362	mitochondrial outer membrane	voltage-gated anion channel activity	anion transmembrane transport	eukaryotic translation initiation factor 4F complex;integral component of mitochondrial outer membrane;mitochondrial outer membrane;mitochondrion;pore complex	porin activity;voltage-gated anion channel activity	ion transport;mitochondrial transport
Tb927.10.5370;Tb927.10.5360		40S ribosomal protein S10, putative	-2.31081	1.76609				cytoplasm;cytosolic small ribosomal subunit	RNA binding;mRNA binding;structural constituent of ribosome	ribosomal small subunit assembly;translation
Tb927.10.12840	MCP12	mitochondrial carrier protein	-2.22191	2.84596	integral component of membrane			ciliary plasm;cytoplasm;kinetoplast;membrane;mitochondrial inner membrane;mitochondrion;nucleoplasm	C4-dicarboxylate transmembrane transporter activity;antiporter activity;malate transmembrane transporter activity;oxaloacetate transmembrane transporter activity;succinate transmembrane transporter activity;sulfate transmembrane transporter activity;thiosulfate transmembrane transporter activity	C4-dicarboxylate transport;malate transmembrane transport;oxaloacetate transport;phosphate ion transmembrane transport;response to oxidative stress;succinate transmembrane transport;sulfate transport;thiosulfate transport;transport
Tb927.9.9940	PACRGB	parkin coregulated gene protein	-2.19605	2.28077				axoneme;cilium	Hsp70 protein binding;Hsp90 protein binding;chaperone binding	cilium-dependent cell motility;negative regulation of cell death
Tb927.4.2080	CC2D	Coiled-coil and C2 domain-containing protein	-2.16881	2.37069				cell body;ciliary basal body;flagellum attachment zone;protein-containing complex		cilium assembly
Tb927.1.2100	CALP1.1	Calpain-like protein 1.1	-2.0078	2.50322		calcium-dependent cysteine-type endopeptidase activity	proteolysis	ciliary tip;paraflagellar rod
Tb927.8.1110;Tb927.10.5610		40S ribosomal protein S9, putative	-1.7658	2.85416	small ribosomal subunit	RNA binding;rRNA binding;structural constituent of ribosome	translation	cytoplasm;cytosolic small ribosomal subunit;small ribosomal subunit	rRNA binding;structural constituent of ribosome	positive regulation of translational fidelity;translation

## Sheet: S2H Comp TelAP2 vs PolIE PPL2
TREU927 Gene ID - identified by MS analysis	Name	Product description	Difference TelAP2:PTP/PTP:PolIE	p-value TelAP2:PTP/PTP:PolIE [log10]	Computed GO Components	Computed GO Functions	Computed GO Processes	Curated GO Components	Curated GO Functions	Curated GO Processes	NES (Goos et al., 2017)
TelAP2:PTP
Tb11.v5.0868;Tb927.9.2520	GB4	microtubule-associated protein	-4.64275	4.52507				cell tip
Tb927.6.4330	TelAP2	telomere-associated protein	-4.09558	2.72236				nucleoplasm;nucleus;telomere-telomerase complex	telomeric DNA binding		6.07
Tb927.11.9870	TelAP1	Telomere-associated protein 1	-3.45522	4.38149				nucleoplasm;nucleus;telomere-telomerase complex	telomeric DNA binding		0.96
Tb927.3.1560	TIF2	TRF-Interacting Factor 2	-2.4271	4.68495				ciliary plasm;cytoplasm;nuclear lumen;nucleoplasm;telomere-telomerase complex	telomeric DNA binding
Tb927.9.4000;Tb927.9.3930	TelAP3	hypothetical protein, conserved	-2.12706	3.87639				cytoplasm;nucleus;telomere-telomerase complex	telomeric DNA binding		6.58
Tb927.10.12850	TRF	ttaggg binding factor	-1.96618	3.86193				nucleoplasm;nucleus;telomere-telomerase complex	telomeric DNA binding		6.44
PolIE:PTP
Tb927.3.3130	POMP24	Present in the outer mitochondrial membrane proteome 24	3.218	2.67837		protein binding		mitochondrial outer membrane;mitochondrion	mRNA binding
Tb927.11.5550	PolIE	DNA polymerase theta	3.15848	4.49879		DNA binding;DNA-directed DNA polymerase activity	DNA replication;DNA-dependent DNA replication	nuclear lumen;nucleus;telomere-telomerase complex	DNA-directed DNA polymerase activity;telomeric DNA binding	translesion synthesis	5.74
Tb927.10.2520	PPL2	PrimPol-like protein 2	2.50263	3.15866			DNA replication, synthesis of RNA primer	nucleoplasm;nucleus;site of double-strand break;telomere-telomerase complex	DNA primase activity;DNA-directed DNA polymerase activity;telomeric DNA binding	regulation of G2/M transition of mitotic cell cycle;response to UV;response to oxidative stress;translesion synthesis	5.54
Tb927.9.11270	TCP-1-eta	t- complex protein 1 (eta subunit), putative	1.87325	1.45802		ATP binding;unfolded protein binding	protein folding	chaperonin-containing T-complex;cytoplasm	unfolded protein binding	protein folding;regulation of cell cycle
Tb927.11.1900		T-complex protein 1, beta subunit, putative	1.43858	1.47676	chaperonin-containing T-complex;cytosol	ATP binding;unfolded protein binding	protein folding	chaperonin-containing T-complex;ciliary plasm;cytoplasm;nuclear lumen	unfolded protein binding	protein folding;regulation of cell cycle
TREU927 Gene ID - identified by MS analysis	Name	Product description	Difference TelAP2:PTP/PTP:PPL2	p-value TelAP2:PTP/PTP:PPL2[log10]	Computed GO Components	Computed GO Functions	Computed GO Processes	Curated GO Components	Curated GO Functions	Curated GO Processes	NES (Goos et al., 2017)
TelAP2:PTP
Tb11.v5.0868;Tb927.9.2520		mitotubule-associated protein Gb4, putative	-4.2046	3.63878
Tb927.6.4330	TelAP2	telomere-associated protein	-3.98459	5.07892				nucleoplasm;nucleus;telomere-telomerase complex	telomeric DNA binding		6.07
Tb927.8.900	TSR1	splicing factor TSR1	-3.88349	3.62146		nucleic acid binding		nuclear lumen;nuclear speck;nucleolus;nucleoplasm;nucleus	RNA binding;mRNA binding	RNA processing;mRNA cis splicing, via spliceosome;mRNA trans splicing, via spliceosome;rRNA processing;regulation of alternative mRNA splicing, via spliceosome	1.52
Tb927.11.9870	TelAP1	Telomere-associated protein 1	-3.72377	1.99052				nucleoplasm;nucleus;telomere-telomerase complex	telomeric DNA binding		0.96
Tb927.3.1560	TIF2	TRF-Interacting Factor 2	-3.45443	1.57138				ciliary plasm;cytoplasm;nuclear lumen;nucleoplasm;telomere-telomerase complex	telomeric DNA binding
Tb927.9.11410;Tb927.9.11380		60S ribosomal protein L23, putative	-3.27684	3.76271	ribosome	structural constituent of ribosome	translation	cytoplasm;cytosolic large ribosomal subunit;nucleolus;ribosome	large ribosomal subunit rRNA binding;structural constituent of ribosome	translation
Tb927.9.4000;Tb927.9.3930	TelAP3	hypothetical protein, conserved	-3.26599	1.39838				cytoplasm;nucleus;telomere-telomerase complex	telomeric DNA binding		6.58
Tb927.11.9590		S-adenosylhomocysteine hydrolase, putative	-2.6268	1.35758		adenosylhomocysteinase activity;nucleotide binding	one-carbon metabolic process	ciliary plasm;cytoplasm;cytosol;nucleoplasm	adenosylhomocysteinase activity	S-adenosylmethionine cycle
Tb927.7.2980;Tb927.7.3020		Nitroreductase family, putative	-1.93373	1.56388		oxidoreductase activity;oxidoreductase activity, acting on NAD(P)H, nitrogenous group as acceptor	cellular response to oxidative stress	ciliary plasm;cytoplasm	oxidoreductase activity, acting on NAD(P)H, nitrogenous group as acceptor	posttranscriptional regulation of gene expression
Tb927.2.4710	RRM1	RNA-binding protein, putative	-1.92228	2.66495		nucleic acid binding;zinc ion binding		nuclear speck;nucleolus;nucleoplasm;nucleus	RNA binding;mRNA binding	RNA processing;chromatin remodeling;mRNA cis splicing, via spliceosome;posttranscriptional regulation of gene expression;regulation of alternative mRNA splicing, via spliceosome;regulation of gene expression	2.68
Tb927.10.12850	TRF	ttaggg binding factor	-1.84888	3.66132				nucleoplasm;nucleus;telomere-telomerase complex	telomeric DNA binding		6.44
Tb927.11.14130;Tb927.10.3840		ribosomal protein L18, putative	-1.79533	1.63826	ribosome	structural constituent of ribosome	translation	cytoplasm;cytosolic large ribosomal subunit;nucleolus;ribosome	mRNA binding;structural constituent of ribosome	translation
Tb927.9.11270	TCP-1-eta	t- complex protein 1 (eta subunit), putative	-1.66052	1.48416		ATP binding;unfolded protein binding	protein folding	chaperonin-containing T-complex;cytoplasm	unfolded protein binding	protein folding;regulation of cell cycle
PPL2:PTP
Tb927.10.2520	PPL2	PrimPol-like protein 2	4.78624	5.00261			DNA replication, synthesis of RNA primer	nucleoplasm;nucleus;site of double-strand break;telomere-telomerase complex	DNA primase activity;DNA-directed DNA polymerase activity;telomeric DNA binding	regulation of G2/M transition of mitotic cell cycle;response to UV;response to oxidative stress;translesion synthesis	5.54
Tb927.10.13720	RBP29	RNA-binding protein 29, putative	1.7327	1.99364		nucleic acid binding		nucleoplasm;nucleus	RNA binding;mRNA binding	RNA processing;posttranscriptional regulation of gene expression	2.56
Tb927.11.5550	PolIE	DNA polymerase theta	1.25226	2.57059		DNA binding;DNA-directed DNA polymerase activity	DNA replication;DNA-dependent DNA replication	nuclear lumen;nucleus;telomere-telomerase complex	DNA-directed DNA polymerase activity;telomeric DNA binding	translesion synthesis	5.74
Tb927.10.2290	J3	chaperone protein DnaJ, putative	1.10355	3.26186		ATP binding;heat shock protein binding;metal ion binding;unfolded protein binding	protein folding;response to heat	ciliary basal body;ciliary plasm;cytoplasm;cytosol;nucleolus;nucleoplasm	chaperone binding;unfolded protein binding	protein folding
TREU927 Gene ID - identified by MS analysis	Name	Product description	Difference PolIE:PPL2/PTP:PPL2	p-value PolIE:PPL2/PTP:PPL2[log10]	Computed GO Components	Computed GO Functions	Computed GO Processes	Curated GO Components	Curated GO Functions	Curated GO Processes	NES (Goos et al., 2017)
PolIE:PTP
Tb927.8.900	TSR1	splicing factor TSR1	3.93103	4.1798		nucleic acid binding		nuclear lumen;nuclear speck;nucleolus;nucleoplasm;nucleus	RNA binding;mRNA binding	RNA processing;mRNA cis splicing, via spliceosome;mRNA trans splicing, via spliceosome;rRNA processing;regulation of alternative mRNA splicing, via spliceosome	1.52
Tb927.3.3130	POMP24	Present in the outer mitochondrial membrane proteome 24	3.62861	3.20049		protein binding		mitochondrial outer membrane;mitochondrion	mRNA binding
Tb927.9.11410;Tb927.9.11380		60S ribosomal protein L23, putative	3.59528	4.80899	ribosome	structural constituent of ribosome	translation	cytoplasm;cytosolic large ribosomal subunit;nucleolus;ribosome	large ribosomal subunit rRNA binding;structural constituent of ribosome	translation
Tb927.9.11270	TCP-1-eta	t- complex protein 1 (eta subunit), putative	3.53377	2.51261		ATP binding;unfolded protein binding	protein folding	chaperonin-containing T-complex;cytoplasm	unfolded protein binding	protein folding;regulation of cell cycle
Tb927.9.15150;Tb927.9.15110	L5	60S ribosomal protein L5, putative	2.72526	3.08478	ribosome	5S rRNA binding;structural constituent of ribosome	translation	cytoplasm;cytosolic large ribosomal subunit;nucleolus;ribosome	5S rRNA binding;RNA binding;protein binding;structural constituent of ribosome	ribosomal large subunit assembly;ribosome assembly;translation
Tb927.11.9590		S-adenosylhomocysteine hydrolase, putative	2.70339	1.38646		adenosylhomocysteinase activity;nucleotide binding	one-carbon metabolic process	ciliary plasm;cytoplasm;cytosol;nucleoplasm	adenosylhomocysteinase activity	S-adenosylmethionine cycle
Tb927.7.2980;Tb927.7.3020		Nitroreductase family, putative	1.95682	1.73417		oxidoreductase activity;oxidoreductase activity, acting on NAD(P)H, nitrogenous group as acceptor	cellular response to oxidative stress	ciliary plasm;cytoplasm	oxidoreductase activity, acting on NAD(P)H, nitrogenous group as acceptor	posttranscriptional regulation of gene expression
Tb927.11.5550	PolIE	DNA polymerase theta	1.90622	3.50582		DNA binding;DNA-directed DNA polymerase activity	DNA replication;DNA-dependent DNA replication	nuclear lumen;nucleus;telomere-telomerase complex	DNA-directed DNA polymerase activity;telomeric DNA binding	translesion synthesis	5.74
Tb927.11.880	CYPA	cyclophilin a	1.85555	2.49125		peptidyl-prolyl cis-trans isomerase activity	protein folding;protein peptidyl-prolyl isomerization	ciliary plasm;cilium;cytoplasm;cytosol;nuclear lumen	cyclosporin A binding;peptidyl-prolyl cis-trans isomerase activity	protein folding;protein peptidyl-prolyl isomerization
Tb927.6.4920;Tb927.6.4910;Tb927.6.4900;Tb927.6.4890;Tb927.6.4880;Tb927.6.4870;Tb927.6.4860;Tb927.6.4850;Tb927.6.4840	METK1	S-adenosylmethionine synthetase	1.83836	2.63989		ATP binding;metal ion binding;methionine adenosyltransferase activity	S-adenosylmethionine biosynthetic process;one-carbon metabolic process	ciliary plasm;cytoplasm;cytosol	methionine adenosyltransferase activity	S-adenosylmethionine biosynthetic process
Tb927.11.1900		T-complex protein 1, beta subunit, putative	1.68583	3.66777	chaperonin-containing T-complex;cytosol	ATP binding;unfolded protein binding	protein folding	chaperonin-containing T-complex;ciliary plasm;cytoplasm;nuclear lumen	unfolded protein binding	protein folding;regulation of cell cycle
Tb927.2.340	RHS4	retrotransposon hot spot protein 4 (RHS4), putative	1.46896	2.19518				cytoplasm;nucleus		mRNA export from nucleus;mRNA transcription by RNA polymerase II;mitotic cell cycle arrest
Tb927.11.370	RAP1	repressor activator protein 1	1.46487	1.71715				nucleoplasm;nucleus;telomere-telomerase complex			2.67
Tb927.10.1060	TCP-1-delta	T-complex protein 1, delta subunit, putative	1.38842	1.57003		ATP binding;unfolded protein binding	protein folding	chaperonin-containing T-complex;cytoplasm	unfolded protein binding	protein folding;regulation of cell cycle
Tb927.10.2560	mMDH	mitochondrial malate dehydrogenase	1.29451	1.97028		L-malate dehydrogenase activity;catalytic activity;malate dehydrogenase activity;oxidoreductase activity;oxidoreductase activity, acting on the CH-OH group of donors, NAD or NADP as acceptor	carbohydrate metabolic process;carboxylic acid metabolic process;malate metabolic process;obsolete oxidation-reduction process;tricarboxylic acid cycle	cytoplasm;kinetoplast;mitochondrial inner membrane;mitochondrion	L-malate dehydrogenase activity;malate dehydrogenase activity;oxidoreductase activity	tricarboxylic acid cycle
Tb927.10.6510;Tb927.10.6400	HSP60	chaperonin HSP60, mitochondrial precursor	1.10248	2.30708		ATP binding	protein folding;protein refolding	cytoplasm;mitochondrion	unfolded protein binding	protein folding;protein import into mitochondrial matrix;protein-containing complex assembly
PPL2:PTP
Tb927.10.2520	PPL2	PrimPol-like protein 2	-2.28361	2.56117			DNA replication, synthesis of RNA primer	nucleoplasm;nucleus;site of double-strand break;telomere-telomerase complex	DNA primase activity;DNA-directed DNA polymerase activity;telomeric DNA binding	regulation of G2/M transition of mitotic cell cycle;response to UV;response to oxidative stress;translesion synthesis	5.54
Tb927.10.13720	RBP29	RNA-binding protein 29, putative	-1.88793	2.50345		nucleic acid binding		nucleoplasm;nucleus	RNA binding;mRNA binding	RNA processing;posttranscriptional regulation of gene expression	2.56
Tb927.7.2070		heat shock protein DNAJ, putative	-1.81347	1.4055		heat shock protein binding;metal ion binding;unfolded protein binding	protein folding	ciliary transition zone;cytoplasm;cytosol;nucleolus;nucleoplasm;nucleus	unfolded protein binding	protein folding	1.08
Tb927.10.3200	U2AF35	U2 splicing auxiliary factor, putative	-1.60752	2.38122	U2AF complex	RNA binding;metal ion binding;nucleic acid binding;zinc ion binding	mRNA splicing, via spliceosome	U2AF complex;nuclear speck;nucleoplasm;nucleus;spliceosomal complex	RNA binding;mRNA binding;pre-mRNA 3'-splice site binding	RNA splicing;RNA splicing, via transesterification reactions;mRNA processing;mRNA splicing, via spliceosome	1.45
