# Supplementary material for: TelAP2 links TelAP1 to the telomere complex in Trypanosoma brucei
Source: Sci Rep. 2024 Dec 16;14:30493. doi: 10.1038/s41598-024-81972-0 (PMC11649696; doi:10.1038/s41598-024-81972-0)
Supplement: Supplementary file 2 — Supplementary Material 2 [file 41598_2024_81972_MOESM2_ESM.xlsx]

## Sheet: S3A VSG composition
	WT	TbRAP1	TelAP2		PolIE		PPL2		TelAP3		Type	Localization
		+	-	+	-	+	-	+	-	+
VSG-3	0.00101678	0.387855	0	0	0.0105473	0.00118667	0	0	0	0	BES7	MBC 6
VSG-6	0	0.0366351	0	0	0.0127133	0.00153159	0	0	0	0	BES3	MBC 4
VSG-8	0.11933	0.249941	0.203	1.218	0.0353474	0.302345	0.198933	0.249871	0.0887013	0.135418	BES 12 + 14	MBC 2 MBC 7
VSG-9	0.0017512	0.0334635	0.004	0.003	0.0117991	0.000826542	0	0	0	0	BES2	IC
VSG-11	0.00746731	0.081481	0	0	0.0134549	0.00259211	0	0	0	0	BES15	MBC 3
VSG-13	0.00130416	0	0	0	0	0	0	0	0	0	BES17	IC
VSG-15	0.00144627	0.0827818	0.518	1.25	0.0117917	0.000945893	0	0	0	0	BES10	IC
VSG-17	0.00136344	0.0538373	0.012	0.026	0.0113482	0.000792438	0	0	0	0	BES13	IC
VSG-18	0.00130758	0	0.006	0.029	0	0	0	0	0	0	BES5	MBC 5
VSG-21	0	0.0264164	0	0	0.0121216	0.00083763	0	0	0	0	BES4	IC
VSG-397	0.00127315	0.442854	0.006	0.112	0.0120551	0.731362	0	0	0	0	MES	MBC 10
VSG-531	0.00423909	2.88691	0.007	0.233	0.0117582	0.923734	0.00302117	0.00534161	0	0	MES	MBC3
VSG-559	0	0.00262234	0	0	0.010914	0.0181287	0	0	0	0	MES	MBC9
VSG-582	0	0.00199249	0	0	0.0118603	0.00288371	0	0	0	0	MES	atypical MES, MBC 5
VSG-636	0.00106851	0.0060846	0.005	0.089	0.011878	0.273818	0	0	0	0	MES	MBC 9
VSG-653	0.00504023	2.87143	0.006	0.012	0.0165866	0.434938	0	0	0	0	MES	MBC 11
VSG-1954	0.00215737	0.00243598	0.005	0.205	0.0124367	0.508358	0	0	0	0	MES	MBC 8
VSG-3591	0.00108562	0.0221182	0.009	0.031	0.0161499	0.00126929	0	0	0	0	MES	MBC 10
VSG-322	0.000977125	1.04007	0.003	0.407	0.0131808	0.00211066	0	0	0	0	Internal	not assigned
VSG-336	0.0591831	0.00187603	0.063	0.109	0.0112014	0.184567	0.128421	0.113589	0.0190292	0.023767	Internal	MBC 8
VSG-417	0	0.051847	0	0	0.0113747	0.00140063	0	0	0	0		not assigned
VSG-545	0	0.00331984	0.004	0.004	0.0103168	0.0374592	0.0882183	0.0838354	0	0		MBC 8
VSG-775	0.00145107	0.0270921	0.003	0.03	0.0130923	0.00100339	0	0	0	0	Internal	MBC 10
VSG-1158	0	0	0.0049926	0.00340044	0	0	0	0	0	0		MBC 5
VSG-1666	0.00818213	0	0.008	0.008	0	0	0.00421669	0.00813385	0	0		MBC 5
VSG-1747	0.0267716	0	0.029	0.027	0	0	0.0105719	0.00670392	0	0		MBC 1
VSG-1828	0.0143776	0.0068113	0.01	0.01	0.0143693	0.000851031	0.00295529	0.0281383	0	0	Internal	MBC 9
VSG-2085	0.010612	0	0.003	0	0	0	0.0333239	0.0185799	0	0		MBC 3
VSG-3036	0	0	0	0	0	0	0	0	0	0		MBC 1
VSG-3233	0.00305552	0	0.004	0	0	0	0	0	0	0	Internal	MBC 7
VSG-3240	0.0293892	0	0.045	0.055	0	0	0.0512776	0.0626252	0	0		not assigned
VSG-3255	0	0	0.003	0.003	0	0	0.00428421	0.00484436	0	0		MBC 6

## Sheet: S3B TelAP2 RNAi proteome
Lister Strain 427 Gene ID / TREU927 Gene ID - identified by MS analysis	TREU927 Gene ID - used for further characterization	Name	Product description	difference 0h/TelAP2 RNAi 48h	p-value 0h/TelAP2 RNAi 48h [log10]	Nuclear enrichment score (Goos et al., 2017)	Curated GO Components (TriTrypDB)	Curated GO Functions (TriTrypDB)	Computed GO Functions (TriTrypDB)	Curated GO Processes (TriTrypDB)	Computed GO Processes (TriTrypDB)	Nuclear enrichment score (Goos et al., 2017)	overlap of different timepoints (TP)
enriched proteins 48h post RNAi induction (TP1)
Tb927.11.7570			ATP-grasp domain containing protein, putative	-4.98234	1.38479		ATP binding;metal ion binding		ciliary plasm;cytoplasm				TP2
Tb427VSG-322:True:0;Tb927.11.17440;Tb427VSG-1444:True:0;Tb927.5.5390;Tb11.v5.0958		VSG-322 - Internal		-3.82002	7.11691								TP2
Tb427VSG-1954:True:0;Tb427VSG-1236:True:0;Tb427VSG-3509:True:0;Tb427VSG-2059:True:0;Tb927.5.4950;Tb11.v5.0916		VSG-1954 - MES		-2.35484	4.1274								TP2
Tb427VSG-531:True:0		VSG-531 - MES		-2.22212	4.3154								TP2, TP3
Tb427VSG-15:True:0		VSG-15 - BES10		-2.15117	2.6147								TP2, TP3
Tb427VSG-8:True:0;Tb427VSG-1796:True:0;Tb427VSG-774:True:0;Tb427VSG-1796:True:550;Tb427VSG-3049:True:1322;Tb11.1120;Tb427VSG-460:True:0;Tb427VSG-1918:True:0;Tb427VSG-462:True:0;Tb927.9.17280;Tb427VSG-440:True:0;Tb427VSG-427:True:0;Tb10.v4.0163;Tb427VSG-430:True:0;Tb427VSG-417:True:0;Tb427VSG-412:True:0;Tb427VSG-2208:True:602;Tb427VSG-384:True:0;Tb927.3.370;Tb11.v5.0416;Tb927.10.16220;Tb09.v4.0075…		VSG-8 - BES 12,14		-1.97551	5.72602								TP2
Tb927.6.4010			Translation machinery associated TMA7, putative	-1.23688	1.7295				ciliary plasm;cytoplasm;nuclear lumen;nucleolus;nucleoplasm		cytoplasmic translation
enriched proteins 0h post RNAi induction compared to 48h (TP1)
Tb927.10.13020			Vacuolar protein sorting-associated protein 16 homolog, putative	1.68734	1.41396	cytoplasm		intracellular protein transport;vacuole organization	HOPS complex;cytoplasm;endosome;transport vesicle	actin binding	endosomal transport;intracellular protein transport;regulation of SNARE complex assembly;regulation of vacuole fusion, non-autophagic
Tb927.10.15350		H3V	histone H3 variant V	1.67599	2.18254	nucleosome	DNA binding;protein heterodimerization activity		chromosome, telomeric region;cytoplasm;nucleus	DNA binding	chromosome organization;termination of RNA polymerase II transcription		TP3
Tb427VSG-3:True:0		VSG-3 - BES7		1.64434	2.13585
Tb927.10.15640			WD domain, G-beta repeat, putative	1.64108	3.39359	TORC1 complex;TORC2 complex;ribosome	protein binding	TOR signaling	TORC1 complex;TORC2 complex;cytoplasm;transport vesicle		TOR signaling;regulation of actin cytoskeleton organization
Tb927.5.2800			Beta-lactamase superfamily domain containing protein, putative	1.47843	2.10958				mitochondrion;nucleoplasm	3'-tRNA processing endoribonuclease activity	mitochondrial tRNA 3'-trailer cleavage, endonucleolytic
Tb927.9.4000;Tb927.9.3930		TelAP3	hypothetical protein, conserved	1.15131	3.0212				cytoplasm;nucleus;telomere-telomerase complex	telomeric DNA binding		6.58	TP2
Lister Strain 427 Gene ID / TREU927 Gene ID - identified by MS analysis	TREU927 Gene ID - used for further characterization	Name	Product description	difference 0h/TelAP2 RNAi 72h	p-value 0h/TelAP2 RNAi 72h [log10]	Nuclear enrichment score (Goos et al., 2017)	Curated GO Components (TriTrypDB)	Curated GO Functions (TriTrypDB)	Computed GO Functions (TriTrypDB)	Curated GO Processes (TriTrypDB)	Computed GO Processes (TriTrypDB)	Nuclear enrichment score (Goos et al., 2017)	overlap of different timepoints (TP)
enriched proteins 72h post RNAi induction (TP2)
Tb927.11.7570			ATP-grasp domain containing protein, putative	-5.29391	1.44866		ATP binding;metal ion binding		ciliary plasm;cytoplasm				TP1
Tb427VSG-322:True:0;Tb927.11.17440;Tb427VSG-1444:True:0;Tb927.5.5390;Tb11.v5.0958		VSG-322 - Internal		-4.37354	5.75689								TP1
Tb927.2.3300;Tb927.2.3290;Tb927.2.3280;Tb927.2.3310			65 kDa invariant surface glycoprotein	-4.11327	5.21313	integral component of membrane			plasma membrane		plasma membrane organization
Tb927.11.7550			hypothetical protein, conserved	-3.33587	2.55346	integral component of membrane			ciliary plasm;cytoplasm;nuclear lumen;transport vesicle
Tb427VSG-531:True:0		VSG-531 - MES		-3.19035	5.56937								TP1
Tb427VSG-14:True:0;Tb427VSG-3239:True:0;Tb10.v4.0071		VSG-14 - BES		-3.11962	2.27839
Tb927.7.4070			cysteine peptidase, Clan CA, family C2, putative	-2.85103	1.49636				ciliary membrane;ciliary plasm;cilium;cytoplasm;nuclear lumen
Tb427VSG-1954:True:0;Tb427VSG-1236:True:0;Tb427VSG-3509:True:0;Tb427VSG-2059:True:0;Tb927.5.4950;Tb11.v5.0916		VSG-1954 - MES		-2.80793	4.97693								TP1
Tb927.4.2260		CETN1	centrin-1	-2.67756	5.37026		calcium ion binding		centrosome;cytoplasm;microtubule organizing center;mitochondrion	calcium ion binding;microtubule binding	centriole replication
Tb927.9.1520			hypothetical protein, conserved	-2.5843	5.28403				ciliary plasm;cytoplasm;nuclear lumen
Tb927.9.12790			dolichol kinase, putative	-2.52268	4.07741		dolichol kinase activity	dolichyl monophosphate biosynthetic process	integral component of endoplasmic reticulum membrane	dolichol kinase activity	dolichyl monophosphate biosynthetic process
Tb927.2.3440;Tb927.2.3460			cysteine peptidase, Clan CA, family C51, putative	-2.43102	3.15811	integral component of membrane			cytoplasm;transport vesicle	ligase activity
Tb427VSG-8:True:0;Tb427VSG-1796:True:0;Tb427VSG-774:True:0;Tb427VSG-1796:True:550;Tb427VSG-3049:True:1322;Tb11.1120;Tb427VSG-460:True:0;Tb427VSG-1918:True:0;Tb427VSG-462:True:0;Tb927.9.17280;Tb427VSG-440:True:0;Tb427VSG-427:True:0;Tb10.v4.0163;Tb427VSG-430:True:0;Tb427VSG-417:True:0;Tb427VSG-412:True:0;Tb427VSG-2208:True:602;Tb427VSG-384:True:0;Tb927.3.370;Tb11.v5.0416;Tb927.10.16220;Tb09.v4.0075…		VSG-8 - BES 12,14		-2.34534	6.12288								TP1
Tb427VSG-775:True:0;Tb427VSG-621:True:0		VSG-775 - Internal		-2.27611	3.14521
Tb427VSG-15:True:0		VSG-15 - BES 10		-2.26252	2.23003								TP1
Tb927.4.2140		CMF8	Component of motile flagella 8	-2.09065	1.6893				axoneme;cytoplasm;cytoskeleton		cilium-dependent cell motility
Tb927.11.5910			WASH complex subunit 7, N-terminal/WASH complex subunit 7/WASH complex subunit 7, C-terminal, putative	-1.78649	3.1384	WASH complex			WASH complex;endosome;transport vesicle		endosomal transport;endosome organization
Tb927.9.10580			3-demethylubiquinone-9 3-methyltransferase, putative	-1.73256	4.11481	extrinsic component of mitochondrial inner membrane	2-polyprenyl-6-methoxy-1,4-benzoquinone methyltransferase activity;3-demethylubiquinone-9 3-O-methyltransferase activity;hexaprenyldihydroxybenzoate methyltransferase activity	methylation;ubiquinone biosynthetic process	cytoplasm;kinetoplast;mitochondrial membrane;mitochondrion	hexaprenyldihydroxybenzoate methyltransferase activity	ubiquinone metabolic process
Tb927.9.6870		RBSR1	RNA-binding protein, putative	-1.65939	3.48207		nucleic acid binding		nuclear speck;nucleolus;nucleus	RNA binding	RNA processing;mRNA cis splicing, via spliceosome;regulation of alternative mRNA splicing, via spliceosome	0.88
Tb927.7.6070;Tb927.7.6060;Tb927.7.6080;Tb927.7.6040			receptor-type adenylate cyclase GRESAG 4, putative	-1.59937	4.41475	integral component of membrane		cAMP biosynthetic process;cyclic nucleotide biosynthetic process;intracellular signal transduction	integral component of membrane	adenylate cyclase activity	intracellular signal transduction
Tb927.8.4360			hypothetical protein, conserved	-1.57617	2.10107	integral component of membrane			cytoplasm
Tb927.7.650		NOP105	Nucleolar protein 105	-1.45088	3.70882				nucleolus;nucleus;spindle			2.42
Tb927.11.6470		MIC16	MICOS complex subunit MIC16	-1.45003	1.43002				MICOS complex;mitochondrion
Tb927.4.4850;Tb927.4.4830;Tb927.4.4870;Tb11.v5.0541			amino acid transporter, putative	-1.36088	2.76734	integral component of membrane			cytoplasm;integral component of membrane;nucleoplasm;pellicular membrane	amine transmembrane transporter activity;amino acid transmembrane transporter activity	amino acid transmembrane transport;amino acid transport
Tb927.6.3680		POMP31	Present in the outer mitochondrial membrane proteome 31	-1.32485	2.31605	integral component of membrane			mitochondrial outer membrane;mitochondrion
Tb927.11.320			dynein light chain 1, putative	-1.29719	2.12244	cytoplasm;dynein complex;microtubule		microtubule-based process	axoneme;dynein complex;microtubule associated complex	dynein intermediate chain binding;dynein light intermediate chain binding;microtubule motor activity	microtubule-based process;obsolete positive regulation of microtubule motor activity, plus-end-directed;posttranscriptional regulation of gene expression
Tb927.11.6600			conserved protein, unknown function	-1.28982	3.74565				ciliary plasm;cytoplasm;cytoplasmic stress granule;nuclear lumen		modulation of formation of structure involved in a symbiotic process;posttranscriptional regulation of gene expression;quorum sensing
Tb927.4.1170;Tb11.v5.0430			ankyrin, putative	-1.27195	3.78668		protein binding
Tb927.3.4390		GCVL-1	dihydrolipoamide dehydrogenase	-1.25113	1.58036		flavin adenine dinucleotide binding;oxidoreductase activity	cell redox homeostasis;obsolete oxidation-reduction process	mitochondrion;oxoglutarate dehydrogenase complex	dihydrolipoyl dehydrogenase activity;flavin adenine dinucleotide binding	obsolete oxidation-reduction process
Tb927.10.15870			RNA binding protein, putative	-1.24239	2.04081		RNA binding	RNA processing	U2 snRNP;U2-type prespliceosome;catalytic step 2 spliceosome;nucleoplasm;nucleus	RNA binding	RNA processing	2.66
Tb927.1.840			transmembrane protein, putative	-1.23247	1.83591				mitochondrion;transport vesicle
Tb427VSG-336:True:0;Tb427VSG-716:True:0		VSG-336 - Internal		-1.09377	4.31778
enriched proteins 0h post RNAi induction (TP2)
Tb927.5.4060			Nicastrin, putative	5.6478	7.28764	integral component of membrane		protein processing	endoplasmic reticulum;integral component of plasma membrane;nuclear envelope		protein processing
Tb927.6.3290		IFT20	intraflagellar transport protein 20	4.9274	4.40489				ciliary basal body;intraciliary transport particle;motile cilium		intraciliary transport involved in cilium assembly;posttranscriptional regulation of gene expression
Tb927.10.11400			WD domain, G-beta repeat, putative	4.05708	4.00638		protein binding		cytoplasm;nucleoplasm;nucleus
Tb11.v5.0365			hypothetical protein, conserved	2.90103	3.95918
Tb927.3.2180			Mitochondrial ATP synthase subunit, putative	2.804	5.64978	integral component of membrane			mitochondrial proton-transporting ATP synthase complex;mitochondrion
Tb927.11.3060			Phosphate transport (Pho88), putative	2.79571	4.37517	endoplasmic reticulum;integral component of membrane		protein targeting to ER	endoplasmic reticulum;nuclear envelope
Tb927.10.9800			60S ribosomal protein L22	2.71805	1.62819	ribosome	structural constituent of ribosome	translation	cytoplasm;nucleolus;ribosome	RNA binding;structural constituent of ribosome	cytoplasmic translation;translation
Tb927.2.1850			Tetratricopeptide repeat, putative	2.70362	2.92861		protein binding
Tb927.10.14910			Sarcalumenin, putative	2.34683	5.54646		GTP binding		cytoplasm;intracellular membrane-bounded organelle;sarcoplasmic reticulum	calcium ion binding	endocytosis;endosomal transport
Tb927.9.13360		upl3	ubiquitin-protein ligase, putative	2.31999	1.59311		ligase activity;ubiquitin-protein transferase activity		ciliary pocket;cilium;cytoplasm;intracellular anatomical structure;transport vesicle	ubiquitin-protein transferase activity
Tb927.11.6970			NADH-cytochrome b5 reductase-like protein	2.27722	2.80678		oxidoreductase activity	obsolete oxidation-reduction process	mitochondrion	FAD binding;cytochrome-b5 reductase activity, acting on NAD(P)H	obsolete oxidation-reduction process
Tb927.8.3910;Tb927.8.3510;Tb11.v5.0738			thymidylate kinase, putative	2.20203	1.35107		ATP binding;thymidylate kinase activity	dTDP biosynthetic process	ciliary plasm;cytoplasm;cytosol;mitochondrion;nucleus	nucleoside diphosphate kinase activity;thymidylate kinase activity;uridylate kinase activity	TTP biosynthetic process;dTDP biosynthetic process;dTTP biosynthetic process;dUDP biosynthetic process;pyrimidine-containing compound salvage
Tb927.3.2350			hypothetical protein, conserved	2.19168	3.22831				nucleoplasm
Tb927.3.3480		RBP36 U2SNRNPB	U2 small nuclear ribonucleoprotein B, putative	2.12922	3.37281		nucleic acid binding		U1 snRNP;nucleoplasm	U1 snRNA binding	RNA splicing;RNA splicing, via transesterification reactions;mRNA processing;mRNA splicing, via spliceosome
Tb927.9.2490		NOP66	nucleolar protein	2.12337	4.23196				cytoplasm
Tb927.11.15000		TbSMN	survival of motor neuron (SMN)-like protein	2.1184	2.84536				nucleolus;nucleoplasm;nucleus	protein binding	RNA splicing;posttranscriptional regulation of gene expression	4
Tb927.7.5530			hypothetical protein, conserved	2.07957	2.48725				transport vesicle
Tb927.9.4000;Tb927.9.3930		TelAP3	hypothetical protein, conserved	2.07034	4.70541				cytoplasm;nucleus;telomere-telomerase complex	telomeric DNA binding		6.58	TP1
Tb927.10.8900			choline/ethanolamine phosphotransferase (CEPT)	2.05582	2.91546	integral component of membrane;membrane	phosphotransferase activity, for other substituted phosphate groups	phospholipid biosynthetic process	ciliary plasm;cytoplasm;endoplasmic reticulum;mitochondrion;nuclear envelope;nuclear lumen	diacylglycerol cholinephosphotransferase activity;ethanolaminephosphotransferase activity	phosphatidylethanolamine biosynthetic process;phospholipid biosynthetic process
Tb927.7.2710			NADH-cytochrome b5 reductase, putative	1.9956	1.42894		oxidoreductase activity	obsolete oxidation-reduction process	ciliary plasm;mitochondrion	cytochrome-b5 reductase activity, acting on NAD(P)H;oxidoreductase activity
Tb927.6.3720			hypothetical protein, conserved	1.94903	2.98368		protein binding		ciliary plasm;cytoplasm;nuclear lumen	Hsp90 protein binding
Tb927.5.1080		RBP22	RNA-binding protein, putative	1.93495	4.67045		nucleic acid binding		nucleolus;nucleus	RNA binding	RNA processing;endonucleolytic cleavage in 5'-ETS of tricistronic rRNA transcript (SSU-rRNA, 5.8S rRNA, LSU-rRNA);endonucleolytic cleavage in ITS1 to separate SSU-rRNA from 5.8S rRNA and LSU-rRNA from tricistronic rRNA transcript (SSU-rRNA, 5.8S rRNA, LSU-rRNA);endonucleolytic cleavage to generate m	3.15
Tb927.8.8340			CRAL/TRIO domain containing protein, putative	1.9307	1.3898				cytoplasm;transport vesicle
Tb927.9.6940			DNA topoisomerase type IB small subunit	1.90687	1.36618	chromosome	DNA binding;DNA topoisomerase type I (single strand cut, ATP-independent) activity	DNA topological change	nucleolus;nucleoplasm;nucleus;replication fork protection complex	ATP binding;DNA topoisomerase type I (single strand cut, ATP-independent) activity;magnesium ion binding	DNA replication;DNA topological change;chromatin assembly or disassembly;chromatin remodeling;chromosome segregation	5.22
Tb927.5.840		NOP111	Nucleolar protein 111	1.82696	3.3474				90S preribosome;nucleolus;nucleus;spindle		endonucleolytic cleavage in ITS1 to separate SSU-rRNA from 5.8S rRNA and LSU-rRNA from tricistronic rRNA transcript (SSU-rRNA, 5.8S rRNA, LSU-rRNA)	7.32
Tb927.11.850			Atypical serine/threonine protein kinase BUD32, putative	1.82417	3.32554		ATP binding;protein kinase activity;protein serine kinase activity;protein serine/threonine kinase activity;protein threonine kinase activity	protein phosphorylation;tRNA processing	EKC/KEOPS complex;nucleoplasm;nucleus	protein kinase activity;protein serine/threonine kinase activity	protein phosphorylation;tRNA threonylcarbamoyladenosine metabolic process	4.97
Tb11.v5.0853;Tb927.10.10020			Vacuolar sorting protein 9 (VPS9) domain containing protein, putative	1.77139	2.3251
Tb927.8.4930			hypothetical protein, conserved	1.73689	3.45142				kinetoplast;mitochondrion
Tb927.10.8590		FTZC	flagellum transition zone component	1.68525	2.5279				axoneme;ciliary basal body;ciliary transition zone
Tb927.9.3620			hypothetical protein, conserved	1.64305	2.41601	integral component of membrane
Tb927.11.4290		RPS12	40S ribosomal protein S12	1.62636	1.50072	ribosome	structural constituent of ribosome	translation	cytoplasm;cytosolic small ribosomal subunit;intracellular anatomical structure;ribosome	structural constituent of ribosome	posttranscriptional regulation of gene expression;translation
Tb927.4.2230			dolichyl-P-Man:GDP-Man1GlcNAc2-PP-dolichyl alpha-1,3-mannosyltransferase, putative	1.62108	1.52015	endoplasmic reticulum	GDP-Man:Man1GlcNAc2-PP-Dol alpha-1,3-mannosyltransferase activity	protein glycosylation	cytoplasm	alpha-1,3-mannosyltransferase activity	oligosaccharide-lipid intermediate biosynthetic process;protein glycosylation in endoplasmic reticulum
Tb927.5.2430			membrane transporter protein, putative	1.61935	2.26755	membrane	antiporter activity;xenobiotic transmembrane transporter activity	transmembrane transport	cytoplasm;membrane	transmembrane transporter activity
Tb927.9.4450			hypothetical protein	1.58176	3.284				cytoplasm;transport vesicle
Tb927.7.930		ZC3H17	zinc finger CCCH domain containing protein 17	1.56919	1.42111					RNA binding
Tb927.11.1040		TFL1	TFIIF-like transcription factor subunit 1	1.54433	1.54548				nucleoplasm;nucleus	protein binding
Tb927.5.2520			TPR repeat, putative	1.54422	2.54313		protein binding		ciliary plasm;cytoplasm
Tb927.10.6680			member of the NOL1/NOP2/sun family of proteins	1.52907	1.5684		RNA binding;methyltransferase activity	RNA methylation	ciliary plasm;cytoplasm;nuclear lumen	methyltransferase activity	RNA methylation
Tb927.7.5790			protein disulfide isomerase, putative	1.51792	3.12082		protein disulfide isomerase activity		endoplasmic reticulum
Tb927.10.10420			monothiol glutaredoxin, putative	1.49374	2.37792		iron-sulfur cluster binding;metal ion binding;protein-disulfide reductase activity		ciliary plasm;cytoplasm;mitochondrial matrix;mitochondrion;nuclear lumen	protein disulfide isomerase activity	obsolete oxidation-reduction process		TP3
Tb927.9.5650		UFC1	E2-like ubiquitin-conjugation enzyme, putative	1.47735	2.37348				ciliary plasm;cytoplasm;mitochondrion;nuclear lumen	UFM1 transferase activity;ubiquitin-like protein binding	protein K69-linked ufmylation
Tb927.3.3650			hypothetical protein, conserved	1.45558	2.23708				axoneme
Tb927.10.11450			TFIIF-stimulated CTD phosphatase, putative	1.4057	1.63716				cytoplasm	phosphoprotein phosphatase activity
Tb927.7.1080			hypothetical protein, conserved	1.39848	1.74871				cytoplasm;mitochondrion;nucleolus
Tb11.1810b;Tb11.1810			retrotransposon hot spot protein (RHS, pseudogene), putative	1.38561	1.58622
Tb927.3.1810			hypothetical protein, conserved	1.3494	1.89161				cytoplasm;mitochondrion		posttranscriptional regulation of gene expression
Tb927.8.4080;Tb927.8.4030;Tb11.v5.0861;Tb927.8.4130			hypothetical protein, conserved	1.27926	1.92224				cytoplasm;nuclear lumen;nucleus			7.03
Tb927.9.4360		KREL1	RNA-editing ligase 1, mitochondrial	1.23926	2.15254		ATP binding;RNA binding;RNA ligase (ATP) activity;ligase activity	mRNA processing	antipodal site;cytoplasm;kinetoplast;mitochondrial mRNA editing complex;mitochondrion		RNA modification
Tb927.7.7190			hypothetical protein, conserved	1.20797	1.67116				cilium		posttranscriptional regulation of gene expression
Tb927.7.6600		SGM1.7	Nonvariant coat protein SGM1.7	1.19424	1.92737				cell surface
Tb927.11.6570			Nodulin-like, putative	1.1859	2.23927	integral component of membrane			endoplasmic reticulum;integral component of membrane;membrane;nuclear envelope;pellicular membrane	calcium ion binding
Tb927.11.3890			N(2), N(2)-dimethylguanosine tRNA methyltransferase, putative	1.14862	1.85075		RNA binding;tRNA (guanine-N2-)-methyltransferase activity	tRNA processing	nuclear lumen;nucleus	RNA binding;tRNA (guanine-N2-)-methyltransferase activity	tRNA processing
Tb927.10.11520		TIM13	mitochondrial import inner membrane translocase subunit tim13	1.12948	2.11706				TIM23 mitochondrial import inner membrane translocase complex;cytoplasm;mitochondrion
Lister Strain 427 Gene ID / TREU927 Gene ID - identified by MS analysis	TREU927 Gene ID - used for further characterization	Name	Product description	difference TelAP2 RNAi 72h/TelAP2 RNAi 48h	p-value TelAP2 RNAi 72h/TelAP2 RNAi 48h [log10]	Nuclear enrichment score (Goos et al., 2017)	Curated GO Components (TriTrypDB)	Curated GO Functions (TriTrypDB)	Computed GO Functions (TriTrypDB)	Curated GO Processes (TriTrypDB)	Computed GO Processes (TriTrypDB)	Nuclear enrichment score (Goos et al., 2017)	overlap of different timepoints (TP)
enriched proteins 48h post RNAi induction compared to 72h (TP1/TP2)
Tb927.5.4060			Nicastrin, putative	-5.71867	5.72748	integral component of membrane		protein processing	endoplasmic reticulum;integral component of plasma membrane;nuclear envelope		protein processing
Tb927.6.3290		IFT20	intraflagellar transport protein 20	-3.77126	1.43255				ciliary basal body;intraciliary transport particle;motile cilium		intraciliary transport involved in cilium assembly;posttranscriptional regulation of gene expression
Tb11.v5.0365			hypothetical protein, conserved	-2.68545	3.61264
Tb927.9.13360		upl3	ubiquitin-protein ligase, putative	-2.65838	1.65045		ligase activity;ubiquitin-protein transferase activity		ciliary pocket;cilium;cytoplasm;intracellular anatomical structure;transport vesicle	ubiquitin-protein transferase activity
Tb927.4.2320			hypothetical protein, conserved	-2.65072	4.53489	integral component of membrane			endoplasmic reticulum;nuclear envelope		response to drug
Tb927.11.5420			hypothetical protein, conserved	-2.19109	2.34907				ciliary basal body;ciliary transition zone
Tb927.11.6970			NADH-cytochrome b5 reductase-like protein	-2.16194	1.92819		oxidoreductase activity	obsolete oxidation-reduction process	mitochondrion	FAD binding;cytochrome-b5 reductase activity, acting on NAD(P)H	obsolete oxidation-reduction process
Tb927.5.1080		RBP22	RNA-binding protein, putative	-1.97273	4.26901		nucleic acid binding		nucleolus;nucleus	RNA binding	RNA processing;endonucleolytic cleavage in 5'-ETS of tricistronic rRNA transcript (SSU-rRNA, 5.8S rRNA, LSU-rRNA);endonucleolytic cleavage in ITS1 to separate SSU-rRNA from 5.8S rRNA and LSU-rRNA from tricistronic rRNA transcript (SSU-rRNA, 5.8S rRNA, LSU-rRNA);endonucleolytic cleavage to generate m	3.15
Tb927.10.14910			Sarcalumenin, putative	-1.92047	1.50879		GTP binding		cytoplasm;intracellular membrane-bounded organelle;sarcoplasmic reticulum	calcium ion binding	endocytosis;endosomal transport
Tb927.9.15360			40S ribosomal protein S6, putative	-1.87461	1.70562	ribosome	structural constituent of ribosome	translation	cytoplasm;nucleolus;ribosome;telomere-telomerase complex	mRNA binding	regulation of cell growth;regulation of cell population proliferation;translation
Tb927.8.8340			CRAL/TRIO domain containing protein, putative	-1.84766	1.38218				cytoplasm;transport vesicle
Tb927.2.1850			Tetratricopeptide repeat, putative	-1.79202	1.4746		protein binding
Tb927.7.7190			hypothetical protein, conserved	-1.73317	3.59848				cilium		posttranscriptional regulation of gene expression
Tb927.8.5740			proteasome 26S non-ATPase subunit 9, putative	-1.73081	2.3574		protein binding	proteasome regulatory particle assembly	cilium;cytoplasm;nucleus;proteasome regulatory particle	endopeptidase activity	proteasome regulatory particle assembly;proteasome-mediated ubiquitin-dependent protein catabolic process
Tb927.1.1400			Overproducer of inositol protein 10 homolog, putative	-1.63159	2.42292				ciliary plasm;cytoplasm;cytosol;nuclear pore;nucleus	nuclear import signal receptor activity	protein import into nucleus
Tb927.3.3480		RBP36 U2SNRNPB	U2 small nuclear ribonucleoprotein B, putative	-1.62691	2.65956		nucleic acid binding		U1 snRNP;nucleoplasm	U1 snRNA binding	RNA splicing;RNA splicing, via transesterification reactions;mRNA processing;mRNA splicing, via spliceosome
Tb927.11.850			Atypical serine/threonine protein kinase BUD32, putative	-1.62142	2.99502		ATP binding;protein kinase activity;protein serine kinase activity;protein serine/threonine kinase activity;protein threonine kinase activity	protein phosphorylation;tRNA processing	EKC/KEOPS complex;nucleoplasm;nucleus	protein kinase activity;protein serine/threonine kinase activity	protein phosphorylation;tRNA threonylcarbamoyladenosine metabolic process	4.97
Tb11.v5.0853;Tb927.10.10020			Vacuolar sorting protein 9 (VPS9) domain containing protein, putative	-1.59283	1.38967
Tb927.9.8050			Protein of unknown function (DUF974), putative	-1.56911	2.23702				ciliary plasm;cytoplasm;transport vesicle
Tb927.5.3280		BBP135	Basal body protein	-1.54581	1.93382				ciliary basal body;ciliary pro-basal body
Tb927.7.1080			hypothetical protein, conserved	-1.50159	1.60285				cytoplasm;mitochondrion;nucleolus
Tb927.10.4070			hypothetical protein, conserved	-1.49248	1.41879				bilobe structure;cell tip;ciliary basal body;ciliary pro-basal body;cytoplasm;nucleus			1.61
Tb927.11.4290		RPS12	40S ribosomal protein S12	-1.48683	1.41627	ribosome	structural constituent of ribosome	translation	cytoplasm;cytosolic small ribosomal subunit;intracellular anatomical structure;ribosome	structural constituent of ribosome	posttranscriptional regulation of gene expression;translation
Tb927.10.7790		UFD1	ubiquitin fusion degradation protein, putative	-1.48291	1.94862			ubiquitin-dependent protein catabolic process	VCP-NPL4-UFD1 AAA ATPase complex;cytoplasm;nucleoplasm	polyubiquitin modification-dependent protein binding	ER-associated misfolded protein catabolic process;posttranscriptional regulation of gene expression;ubiquitin-dependent ERAD pathway
Tb927.9.3620			hypothetical protein, conserved	-1.4752	2.58022	integral component of membrane
Tb927.6.4010			Translation machinery associated TMA7, putative	-1.47102	2.10016				ciliary plasm;cytoplasm;nuclear lumen;nucleolus;nucleoplasm		cytoplasmic translation
Tb927.11.15000		TbSMN	survival of motor neuron (SMN)-like protein	-1.41372	1.43476				nucleolus;nucleoplasm;nucleus	protein binding	RNA splicing;posttranscriptional regulation of gene expression	4
Tb927.11.6570			Nodulin-like, putative	-1.4036	1.70054	integral component of membrane			endoplasmic reticulum;integral component of membrane;membrane;nuclear envelope;pellicular membrane	calcium ion binding
Tb927.11.1040		TFL1	TFIIF-like transcription factor subunit 1	-1.37266	1.43973				nucleoplasm;nucleus	protein binding
Tb927.6.3720			hypothetical protein, conserved	-1.31293	1.69586		protein binding		ciliary plasm;cytoplasm;nuclear lumen	Hsp90 protein binding
Tb927.5.2430			membrane transporter protein, putative	-1.28749	1.9659	membrane	antiporter activity;xenobiotic transmembrane transporter activity	transmembrane transport	cytoplasm;membrane	transmembrane transporter activity
Tb927.7.5790			protein disulfide isomerase, putative	-1.28616	2.96205		protein disulfide isomerase activity		endoplasmic reticulum
Tb927.8.6770			WD domain, G-beta repeat, putative	-1.27788	1.88487	ribosome	protein binding		cytoplasm;nucleolus;nucleus			1.98
Tb927.9.5650		UFC1	E2-like ubiquitin-conjugation enzyme, putative	-1.252	1.55912				ciliary plasm;cytoplasm;mitochondrion;nuclear lumen	UFM1 transferase activity;ubiquitin-like protein binding	protein K69-linked ufmylation
Tb927.3.2190		CET1	Capping enzyme RNA triphosphatase 1	-1.2222	1.59987		polynucleotide 5'-phosphatase activity	mRNA processing	mRNA cap methyltransferase complex;nucleolus;nucleoplasm	ATP hydrolysis activity;GTPase activity;nucleoside-triphosphatase activity	RNA capping;polynucleotide 5' dephosphorylation
Tb927.10.8590		FTZC	flagellum transition zone component	-1.22142	2.0899				axoneme;ciliary basal body;ciliary transition zone
Tb927.5.2760			UDP-Gal or UDP-GlcNAc-dependent glycosyltransferase, putative	-1.21722	1.70285	Golgi membrane;integral component of membrane;membrane		protein glycosylation	integral component of membrane;transport vesicle	UDP-glycosyltransferase activity	GPI anchor biosynthetic process;response to drug
Tb927.10.11450			TFIIF-stimulated CTD phosphatase, putative	-1.14772	2.83852				cytoplasm	phosphoprotein phosphatase activity
Tb927.11.360			ATP-binding protein, putative	-1.10665	2.76855				ciliary plasm;cytoplasm;nuclear lumen	diphthine-ammonia ligase activity	peptidyl-diphthamide biosynthetic process from peptidyl-histidine;posttranscriptional regulation of gene expression
enriched proteins 72h post RNAi induction compared to 48h (TP1/TP2)
Tb927.2.3300;Tb927.2.3290;Tb927.2.3280;Tb927.2.3310			65 kDa invariant surface glycoprotein	4.12857	3.30107	integral component of membrane			plasma membrane		plasma membrane organization
Tb09.v4.0107			expression site-associated gene 5 (ESAG5) protein, putative	3.61139	2.80269		lipid binding
Tb927.11.7550			hypothetical protein, conserved	3.21664	2.72684	integral component of membrane			ciliary plasm;cytoplasm;nuclear lumen;transport vesicle
Tb427VSG-775:True:0;Tb427VSG-621:True:0				2.43562	2.83213
Tb927.4.2260		CETN1	centrin-1	2.39369	4.16696		calcium ion binding		centrosome;cytoplasm;microtubule organizing center;mitochondrion	calcium ion binding;microtubule binding	centriole replication
Tb927.10.15640			WD domain, G-beta repeat, putative	1.99794	3.62582	TORC1 complex;TORC2 complex;ribosome	protein binding	TOR signaling	TORC1 complex;TORC2 complex;cytoplasm;transport vesicle		TOR signaling;regulation of actin cytoskeleton organization
Tb927.3.4590			hypothetical protein, conserved	1.90265	1.64632				ciliary plasm;cytoplasm;transport vesicle
Tb927.4.2140		CMF8	Component of motile flagella 8	1.8968	1.52863				axoneme;cytoplasm;cytoskeleton		cilium-dependent cell motility
Tb927.7.1390		RBSR2	RNA-binding protein, putative	1.83041	1.6803		nucleic acid binding		nuclear lumen
Tb927.8.4360			hypothetical protein, conserved	1.77635	4.21472	integral component of membrane			cytoplasm
Tb927.11.13640		JBP1	J-binding protein	1.68422	2.4071				nuclear lumen;nucleus	ATP-dependent activity, acting on DNA;DNA binding;ferrous iron binding;thymine dioxygenase activity	base J metabolic process;obsolete gene silencing;transcription-coupled nucleotide-excision repair
Tb927.11.5910			WASH complex subunit 7, N-terminal/WASH complex subunit 7/WASH complex subunit 7, C-terminal, putative	1.66633	2.49116	WASH complex			WASH complex;endosome;transport vesicle		endosomal transport;endosome organization
Tb927.10.9400		SF1	splicing factor 1	1.62293	2.98267		RNA binding;pre-mRNA branch point binding	mRNA splicing, via spliceosome	nucleoplasm;nucleus	mRNA binding;protein binding;transcription corepressor activity	mRNA splicing, via spliceosome;regulation of alternative mRNA splicing, via spliceosome;spliceosomal complex assembly	2.38
Tb927.7.650		NOP105	Nucleolar protein 105	1.61114	3.38842				nucleolus;nucleus;spindle			2.42
Tb927.11.320			dynein light chain 1, putative	1.56898	2.43946	cytoplasm;dynein complex;microtubule		microtubule-based process	axoneme;dynein complex;microtubule associated complex	dynein intermediate chain binding;dynein light intermediate chain binding;microtubule motor activity	microtubule-based process;obsolete positive regulation of microtubule motor activity, plus-end-directed;posttranscriptional regulation of gene expression
Tb927.8.4150		TimRhom II	rhomboid-like protein	1.56163	3.01385	integral component of membrane			TIM23 mitochondrial import inner membrane translocase complex;kinetoplast;mitochondrial membrane;mitochondrion		protein import into mitochondrial matrix
Tb927.11.16600		EAP2	exosome-associated protein 2	1.52844	1.62288	exosome (RNase complex)		RNA catabolic process;RNA processing	cytoplasmic exosome (RNase complex);nuclear exosome (RNase complex);nucleoplasm;nucleus	3'-5'-exoribonuclease activity	U1 snRNA 3'-end processing;U4 snRNA 3'-end processing;U5 snRNA 3'-end processing;exonucleolytic catabolism of deadenylated mRNA;exonucleolytic trimming to generate mature 3'-end of 5.8S rRNA from tricistronic rRNA transcript (SSU-rRNA, 5.8S rRNA, LSU-rRNA);nuclear mRNA surveillance;nuclear polyadeny	1.85
Tb927.11.1440			hypothetical protein, conserved	1.51006	1.81928				cytoplasm;transport vesicle
Tb927.10.13250			hypothetical protein, conserved	1.45865	1.76864		protein binding
Tb927.4.4350			emp24/gp25L/p24 family/GOLD, putative	1.31014	2.39646	integral component of membrane			COPII-coated ER to Golgi transport vesicle;Golgi apparatus;endoplasmic reticulum;endoplasmic reticulum-Golgi intermediate compartment		Golgi organization;endoplasmic reticulum to Golgi vesicle-mediated transport;intracellular protein transport
Tb927.10.5080;Tb11.v5.0339		TTA2	GPI transamidase component Tta2	1.26385	4.06012	integral component of membrane			GPI-anchor transamidase complex;endoplasmic reticulum;nuclear envelope	GPI-anchor transamidase activity
Tb927.10.8730			ABC1 family, putative	1.25952	1.70629	integral component of membrane	ATP binding;protein kinase activity	protein phosphorylation	mitochondrial inner membrane;mitochondrion
Tb927.8.5080			fatty-acid amide hydrolase, putative	1.25118	3.68978				nuclear envelope
Tb927.9.14370;Tb927.8.6180			60S ribosomal protein L26, putative	1.23422	3.21548	large ribosomal subunit	RNA binding;structural constituent of ribosome	translation	cytoplasm;cytosolic large ribosomal subunit;nucleolus	RNA binding;structural constituent of ribosome	cytoplasmic translation;ribosomal large subunit biogenesis;translation
Tb927.2.2200			hypothetical protein, conserved	1.1577	2.91812				cytoplasm
Tb927.10.14710;Tb927.10.14600		RPS2	40S ribosomal protein S2, putative	1.14044	2.83295	ribosome;small ribosomal subunit	RNA binding;structural constituent of ribosome	translation	cytoplasm;cytosolic small ribosomal subunit;intracellular anatomical structure;ribosome	structural constituent of ribosome	translation
Tb927.11.6600			conserved protein, unknown function	1.13576	2.14598				ciliary plasm;cytoplasm;cytoplasmic stress granule;nuclear lumen		modulation of formation of structure involved in a symbiotic process;posttranscriptional regulation of gene expression;quorum sensing
Tb927.3.3230			NOL1/NOP2/sun family, putative	1.07555	2.0523		RNA binding;methyltransferase activity	RNA methylation	nuclear lumen;nucleolus;nucleoplasm	methyltransferase activity	RNA methylation
Tb927.4.4850;Tb927.4.4830;Tb927.4.4870;Tb11.v5.0541			amino acid transporter, putative	1.06245	2.96784	integral component of membrane			cytoplasm;integral component of membrane;nucleoplasm;pellicular membrane	amine transmembrane transporter activity;amino acid transmembrane transporter activity	amino acid transmembrane transport;amino acid transport
Lister Strain 427 Gene ID - identified by MS analysis	TREU927 Gene ID - used for further characterization	Name	Product description	difference TelAP2 RNAi 120h RNAi /0h	p-value TelAP2 RNAi 120h/0h [log10]	Nuclear enrichment score (Goos et al., 2017)	Curated GO Components (TriTrypDB)	Curated GO Functions (TriTrypDB)	Computed GO Functions (TriTrypDB)	Curated GO Processes (TriTrypDB)	Computed GO Processes (TriTrypDB)	Nuclear enrichment score (Goos et al., 2017)	overlap of different timepoints (TP)
enriched proteins 120h post RNAi induction (TP3)
Tb427VSG-322:True:0		VSG-322		5.9327	4.70874
Tb427VSG-531:True:0		VSG-531		4.60564	5.525								TP1, TP2
Tb427_000500400				3.87361	4.45904
Tb427VSG-1954:True:0		VSG-1954		3.70404	8.19523
Tb427_000008000				2.97529	7.71006
Tb427_000106600				2.8771	3.00224
Tb427_000488000				2.40313	2.36658
Tb427_060023600	Tb927.6.1930		SAM domain (Sterile alpha motif), putative	2.17817	3.88197	cytoplasm;integral component of membrane	protein binding;signaling adaptor activity	negative regulation of MyD88-independent toll-like receptor signaling pathway;response to axon injury	ciliary plasm;cytoplasm;nuclear lumen;transport vesicle
Tb427VSG-18:True:0		VSG-18		2.15311	1.71576
Tb427_000701600				1.79756	1.41332
Tb427_110056300	Tb927.11.5120	SET11	SET domain protein 11	1.63031	2.83835		protein binding		cytoplasm	Hsp90 protein binding
Tb427_110158600	Tb927.11.14080	CYC2	cyclin 2	1.5668	2.00425		protein kinase binding	regulation of cyclin-dependent protein serine/threonine kinase activity	cyclin-dependent protein kinase holoenzyme complex;mitochondrial outer membrane;mitochondrion	cyclin binding;cyclin-dependent protein serine/threonine kinase regulator activity;protein binding	mitotic cell cycle
Tb427VSG-15:True:0		VSG-15		1.46912	3.44548								TP1, TP2
Tb427_100086100	Tb927.10.7940	MTR1	methyltransferase, putative	1.43899	1.7437		mRNA (nucleoside-2'-O-)-methyltransferase activity;methyltransferase activity	7-methylguanosine mRNA capping;mRNA methylation;methylation	cytoplasm;nucleoplasm;nucleus	mRNA (nucleoside-2'-O-)-methyltransferase activity;rRNA methyltransferase activity	7-methylguanosine mRNA capping;RNA methylation;cap1 mRNA methylation;mRNA methylation	4
Tb427_070082700	Tb927.7.7500	TLP7	thymine-7-hydroxylase, putative	1.42014	2.04493		oxalate oxidase activity;oxidoreductase activity	obsolete oxidation-reduction process	ciliary plasm;cytoplasm;glycosome;nucleoplasm	dioxygenase activity;ferrous iron binding;oxidoreductase activity	metabolic process
Tb427_090043200	Tb927.9.7650		ADP-ribosylation factor, putative	1.41108	4.68486		GTP binding		ciliary plasm;cytoplasm;nuclear lumen;transport vesicle	GTP binding	intracellular protein transport;small GTPase mediated signal transduction;vesicle-mediated transport
Tb427_050016700	Tb927.5.1200	CSL4	exosome complex component CSL4	1.31882	4.01137	exosome (RNase complex)		RNA processing	cytoplasm;cytoplasmic exosome (RNase complex);nuclear exosome (RNase complex);nucleolus;nucleoplasm;nucleus		maturation of 5.8S rRNA	3.29
Tb427_000009500				1.31608	2.44094
enriched proteins 0h post RNAi induction compared to 120h (TP3)
Tb427_090070900	Tb927.9.12310		hypothetical protein, conserved	-4.75311	4.8288
Tb427_100162100	Tb927.10.15350	H3V	histone H3 variant V	-2.78472	3.72138	nucleosome	DNA binding;protein heterodimerization activity		chromosome, telomeric region;cytoplasm;nucleus	DNA binding	chromosome organization;termination of RNA polymerase II transcription		TP2
Tb427_100135700	Tb927.10.12850	TRF	ttaggg binding factor	-2.51376	1.66202				nucleoplasm;nucleus;telomere-telomerase complex	telomeric DNA binding		6.44
Tb427_020006800	Tb927.2.1860	REMC2	RNA editing mediator complex protein 2	-2.40538	1.55302				antipodal site;kinetoplast;mitochondrial mRNA editing complex;mitochondrion	RNA binding	cytidine to uridine editing;mRNA stabilization;mitochondrial mRNA processing
Tb427_110093500	Tb927.11.8730		Cell division control protein 48, putative	-2.26819	5.23679		ATP binding;ATP hydrolysis activity			ATP hydrolysis activity	phosphorelay signal transduction system;regulation of transcription, DNA-templated
Tb427_080055800	Tb927.8.5050		OTU-like cysteine protease, putative	-2.15286	6.54216				ciliary plasm;cytoplasm;nuclear lumen	thiol-dependent deubiquitinase	protein deubiquitination
Tb427_110068600	Tb927.11.6360		60S ribosomal protein L24, putative	-2.05421	1.93321				cytosolic large ribosomal subunit;intracellular anatomical structure;nucleus;ribosome	RNA binding;structural constituent of ribosome	assembly of large subunit precursor of preribosome;ribosomal large subunit assembly;translation	2.9
Tb427_110054900	Tb927.11.4980		ATP-dependent DEAD/H RNA helicase, putative	-2.04831	6.13983		ATP binding;helicase activity;nucleic acid binding		nucleolus;nucleus	ATP binding;helicase activity	nucleobase-containing compound metabolic process;rRNA processing	3.27
Tb427_110056600	Tb927.11.5150		hypothetical protein, conserved	-1.97518	4.80104				nucleoplasm;nucleus	mRNA binding		1.73
Tb427_030048500	Tb927.3.4510		hypothetical protein, conserved	-1.83807	3.10173				bilobe structure
Tb427_110086600	Tb927.11.7940		calmodulin, putative	-1.75726	5.05209		calcium ion binding		axoneme	calcium ion binding;enzyme regulator activity	calcium-mediated signaling;microtubule cytoskeleton organization
Tb427_030021800	Tb927.3.2210		KIF-1 binding protein C terminal, putative	-1.74783	4.52463	cytoplasm;cytoskeleton			ciliary plasm;cytoplasm
Tb427_010027500	Tb927.1.640	BRCA2	BRCA2	-1.71717	1.62365			DNA repair;double-strand break repair via homologous recombination	nucleoplasm;nucleus	damaged DNA binding	DNA repair;antigenic variation;double-strand break repair via homologous recombination;interstrand cross-link repair;mitotic cell cycle;regulation of transcription, DNA-templated	6.23
Tb427_020021600	Tb927.2.4550	SPB1	2'-O-ribose RNA methyltransferase SPB1 homolog	-1.71688	2.92145	nucleus	methyltransferase activity;rRNA methyltransferase activity	RNA methylation;cell division;enzyme-directed rRNA 2'-O-methylation;methylation;rRNA methylation;rRNA processing	nucleolus;preribosome, large subunit precursor	RNA methyltransferase activity;rRNA (guanine) methyltransferase activity;rRNA (uridine-2'-O-)-methyltransferase activity	RNA methylation;maturation of 5.8S rRNA from tricistronic rRNA transcript (SSU-rRNA, 5.8S rRNA, LSU-rRNA);maturation of LSU-rRNA from tricistronic rRNA transcript (SSU-rRNA, 5.8S rRNA, LSU-rRNA);rRNA methylation
Tb427_050042500	Tb927.5.3600		ATP-dependent DEAD/H RNA helicase, putative	-1.66545	3.48784		ATP binding;helicase activity;nucleic acid binding		cytoplasm;nucleoplasm;nucleus			5.94
Tb427_100063700	Tb927.10.5950	NEK17	Serine/threonine-protein kinase NEK17, putative	-1.66339	3.87136		ATP binding;protein kinase activity	protein phosphorylation	ciliary plasm;cytoplasm	ATP binding;protein serine/threonine kinase activity	modulation of formation of structure involved in a symbiotic process;protein phosphorylation;quorum sensing
Tb427_010006100	Tb927.1.3910	CDC23	Anaphase-promoting complex subunit CDC23	-1.6378	1.92325		protein binding		anaphase-promoting complex;cytoplasm		anaphase-promoting complex-dependent catabolic process;cell cycle;cell division;metaphase/anaphase transition of mitotic cell cycle;positive regulation of mitotic metaphase/anaphase transition;protein ubiquitination
Tb427_100032200	Tb927.10.2780	RPC1	DNA-directed RNA polymerase III subunit C1	-1.62603	1.44201		DNA binding;DNA-directed 5'-3' RNA polymerase activity	transcription, DNA-templated	RNA polymerase III complex;cytoplasm;nucleoplasm;nucleus	DNA-directed 5'-3' RNA polymerase activity	transcription, DNA-templated	3.54
Tb427_080087800	Tb927.8.8220		amino acid transporter, putative	-1.60817	3.38085	integral component of membrane			ciliary plasm;cytoplasm;integral component of membrane;nuclear lumen;transport vesicle	amine transmembrane transporter activity;amino acid transmembrane transporter activity	amino acid transmembrane transport;amino acid transport
Tb427_110180900	Tb927.11.16150		tubulin binding cofactor A, putative	-1.54956	1.39437	microtubule	beta-tubulin binding	post-chaperonin tubulin folding pathway;tubulin complex assembly	ciliary plasm;cytoplasm;cytosol;microtubule cytoskeleton;nuclear lumen	tubulin binding;unfolded protein binding	protein folding;tubulin complex assembly
Tb427_110153500	Tb927.11.13580		ubiquinone biosynthesis protein-like protein	-1.53603	1.53479	extrinsic component of mitochondrial inner membrane;mitochondrial inner membrane		ubiquinone biosynthetic process	integral component of membrane;kinetoplast;mitochondrion;transport vesicle		ubiquinone biosynthetic process
Tb427_100011300	Tb927.10.810		Pentatricopeptide repeat protein (PPR), putative	-1.48103	1.82848		protein binding		cytoplasm;mitochondrion
Tb427_100110200	Tb927.10.10350		STE/STE11 serine/threonine-protein kinase, putative	-1.45661	4.65812		ATP binding;protein kinase activity	protein phosphorylation	ciliary basal body;cytoplasm	ATP binding;protein serine/threonine kinase activity	protein phosphorylation
Tb427_100131300	Tb927.10.12390		hypothetical protein, conserved	-1.44064	4.92864		calcium ion binding		axoneme
Tb427_070054400	Tb927.7.4880		hypothetical protein, conserved	-1.42912	2.15934	integral component of membrane			ciliary plasm;cytoplasm;nuclear lumen
Tb427_030050100	Tb927.3.4670	CRK10	cdc2-related kinase 10, putative	-1.40953	4.03606		ATP binding;protein kinase activity	cell division;protein phosphorylation	cytoplasm;mediator complex;nucleus;transport vesicle	ATP binding;RNA polymerase II CTD heptapeptide repeat kinase activity;cyclin-dependent protein serine/threonine kinase activity;protein kinase activity	mitotic cell cycle;protein phosphorylation
Tb427_040019400	Tb927.4.1710		rhodanese-like domain containing protein, putative	-1.38811	6.67183				ciliary basal body;ciliary tip;cytoplasm
Tb427_100106000	Tb927.10.9920		hypothetical protein, conserved	-1.37222	4.44144		protein binding		Pwp2p-containing subcomplex of 90S preribosome;cytoplasm;nucleolus;nucleoplasm;nucleus;small-subunit processome			3.45
Tb427_080031900	Tb927.8.2850		Poly(A)-specific ribonuclease PARN-1	-1.36987	3.71101		nucleic acid binding		cytoplasm;nucleus;transport vesicle	3'-5'-exoribonuclease activity;RNA binding;nuclease activity
Tb427_110146900	Tb927.11.13010		hypothetical protein	-1.34774	1.49098		calcium ion binding		cortical cytoskeleton
Tb427_110057600	Tb927.11.5250		hypothetical protein, conserved	-1.29861	1.65638				nucleolus;nucleus			2.28
Tb427_070046800	Tb927.7.4140	MRPL21	mitochondrial ribosomal protein L21	-1.21622	2.43618	ribosome	RNA binding;structural constituent of ribosome	translation	kinetoplast;mitochondrial large ribosomal subunit;mitochondrion	structural constituent of ribosome
Tb427_050014900	Tb927.5.1020		disulfide isomerase, putative	-1.18021	1.6004	integral component of membrane	isomerase activity		transport vesicle
Tb427_020032300	Tb927.2.6150	TbNT2/927	adenosine transporter 2	-1.16685	1.7316	integral component of membrane	nucleoside transmembrane transporter activity	nucleoside transmembrane transport	integral component of membrane;plasma membrane	nucleoside transmembrane transporter activity;purine nucleoside transmembrane transporter activity	purine ribonucleoside salvage;response to drug
Tb427_100042500	Tb927.10.3790		hypothetical protein, conserved	-1.15188	2.18837				nucleolus;nucleus	mRNA binding		3
Tb427_050051500	Tb927.5.4410		hypothetical protein, conserved	-1.11126	2.56491			rRNA processing	nucleolus;preribosome, large subunit precursor		maturation of 5.8S rRNA;maturation of LSU-rRNA
Tb427_110095300	Tb927.11.8870	MHEL61	DEAD-box ATP-dependent RNA helicase, mitochondrial	-1.10839	2.72008		ATP binding;helicase activity;nucleic acid binding		P granule;cytoplasm;kinetoplast;mitochondrion;nuclear lumen;nucleus	ATP binding;RNA binding;RNA helicase activity;helicase activity	mRNA modification;nucleobase-containing compound metabolic process
Tb427_100110900	Tb927.10.10420		monothiol glutaredoxin, putative	-1.1018	4.78023		iron-sulfur cluster binding;metal ion binding;protein-disulfide reductase activity		ciliary plasm;cytoplasm;mitochondrial matrix;mitochondrion;nuclear lumen	protein disulfide isomerase activity	obsolete oxidation-reduction process		TP2
Tb427_070053200	Tb927.7.4760		hypothetical protein, conserved	-1.08785	4.27822	integral component of membrane			Golgi apparatus;nuclear envelope;nuclear membrane;nuclear pore;nucleus			2.65
Lister Strain 427 Gene ID / TREU927 Gene ID - identified by MS analysis	TREU927 Gene ID - used for further characterization	Name	Product description	difference TelAP2 RNAi 48h RNAi /WT	p-value TelAP2 RNAi 48h/WT [log10]	Nuclear enrichment score (Goos et al., 2017)	Curated GO Components (TriTrypDB)	Curated GO Functions (TriTrypDB)	Computed GO Functions (TriTrypDB)	Curated GO Processes (TriTrypDB)	Computed GO Processes (TriTrypDB)	Nuclear enrichment score (Goos et al., 2017)	overlap of different timepoints (TP)
enriched proteins 48h post RNAi induction (TP1)
Tb427VSG-15:True:0		VSG-15		7.87951	6.05794
Tb427VSG-322:True:0;Tb927.11.17440;Tb427VSG-1444:True:0;Tb927.5.5390;Tb11.v5.0958		VSG-322		3.84227	5.08302
Tb427VSG-1954:True:0;Tb427VSG-1236:True:0;Tb427VSG-3509:True:0;Tb427VSG-2059:True:0;Tb927.5.4950;Tb11.v5.0916		VSG-1954		2.56747	3.44111
Tb927.10.9830			Mitochondrial ATP synthase subunit, putative	2.47249	1.4206				kinetoplast;mitochondrial proton-transporting ATP synthase complex;mitochondrion
Tb927.9.13360		upl3	ubiquitin-protein ligase, putative	2.17118	1.36357		ligase activity;ubiquitin-protein transferase activity		ciliary pocket;cilium;cytoplasm;intracellular anatomical structure;transport vesicle	ubiquitin-protein transferase activity
Tb427VSG-531:True:0		VSG-531		1.99818	3.32311
Tb427VSG-8:True:0;Tb427VSG-1796:True:0;Tb427VSG-774:True:0;Tb427VSG-1796:True:550;Tb427VSG-3049:True:1322;Tb11.1120;Tb427VSG-460:True:0;Tb427VSG-1918:True:0;Tb427VSG-462:True:0;Tb927.9.17280;Tb427VSG-440:True:0;Tb427VSG-427:True:0;Tb10.v4.0163;Tb427VSG-430:True:0;Tb427VSG-417:True:0;Tb427VSG-412:True:0;Tb427VSG-2208:True:602;Tb427VSG-384:True:0;Tb927.3.370;Tb11.v5.0416;Tb927.10.16220;Tb09.v4.0075…		VSG-8		1.55056	8.31025
Tb927.9.8050			Protein of unknown function (DUF974), putative	1.51562	2.32592				ciliary plasm;cytoplasm;transport vesicle
Tb427VSG-336:True:0;Tb427VSG-716:True:0		VSG-336		1.49073	1.44067
Tb927.5.3280		BBP135	Basal body protein	1.27892	1.56952				ciliary basal body;ciliary pro-basal body
Tb927.6.4010			Translation machinery associated TMA7, putative	1.19678	1.58424				ciliary plasm;cytoplasm;nuclear lumen;nucleolus;nucleoplasm		cytoplasmic translation
Tb927.8.7080			hypothetical protein, conserved	1.15776	2.65329				bilobe structure
Tb927.7.5790			protein disulfide isomerase, putative	1.12973	3.076		protein disulfide isomerase activity		endoplasmic reticulum
enriched proteins WT
Tb927.11.7550			hypothetical protein, conserved	-3.84496	3.54107	integral component of membrane			ciliary plasm;cytoplasm;nuclear lumen;transport vesicle
Tb927.10.3080			methionine biosynthetic protein, putative	-3.64464	3.05886		tRNA 4-demethylwyosine alpha-amino-alpha-carboxypropyltransferase activity		cytoplasm;glycosome;mitochondrial inner membrane	tRNA methyltransferase activity	tRNA methylation
Tb927.11.12600			ATP-dependent DNA helicase, putative	-2.84924	1.48623		ATP binding;DNA binding;DNA helicase activity;hydrolase activity		nuclear lumen;nucleus	3'-5' DNA helicase activity;DNA helicase activity	DNA repair;DNA unwinding involved in DNA replication;recombinational repair	5.63
Tb927.11.11340;Tb11.v5.1036		GCP3	gamma-tubulin complex component 3	-2.13603	2.64529	microtubule organizing center;spindle pole	gamma-tubulin binding	microtubule cytoskeleton organization;microtubule nucleation	ciliary basal body;ciliary pro-basal body;cytoplasm;gamma-tubulin complex;gamma-tubulin small complex;nucleoplasm;spindle pole		axonemal central apparatus assembly;cortical microtubule organization;mitotic spindle organization
Tb927.10.15350		H3V	histone H3 variant V	-1.83182	2.42686	nucleosome	DNA binding;protein heterodimerization activity		chromosome, telomeric region;cytoplasm;nucleus	DNA binding	chromosome organization;termination of RNA polymerase II transcription
Tb927.7.1390		RBSR2	RNA-binding protein, putative	-1.80982	1.65592		nucleic acid binding		nuclear lumen
Tb927.11.290			Phosphatase and tensin homolog, putative	-1.50906	1.55088		phosphatase activity;protein tyrosine/serine/threonine phosphatase activity	dephosphorylation;protein dephosphorylation	cytoplasm	phosphatidylinositol-4,5-bisphosphate 5-phosphatase activity	modulation of formation of structure involved in a symbiotic process;quorum sensing
Tb927.8.5490			Nucleolar protein,Nop52, putative	-1.20102	2.63104	preribosome, small subunit precursor		rRNA processing	cytoplasm;nucleolus;nucleus;preribosome, large subunit precursor		rRNA processing	2.1
Tb927.9.1850;Tb927.9.1810			60S ribosomal protein L35, putative	-1.18711	4.19546	ribosome	structural constituent of ribosome	translation	cytoplasm;cytosolic large ribosomal subunit;nucleolus;ribosome	mRNA binding;structural constituent of ribosome	maturation of LSU-rRNA from tricistronic rRNA transcript (SSU-rRNA, 5.8S rRNA, LSU-rRNA);translation
Tb927.8.5080			fatty-acid amide hydrolase, putative	-1.14625	3.12549				nuclear envelope
Lister Strain 427 Gene ID / TREU927 Gene ID - identified by MS analysis	TREU927 Gene ID - used for further characterization	Name	Product description	difference TelAP2 RNAi 72h RNAi /WT	p-value TelAP2 RNAi 72h/WT [log10]	Nuclear enrichment score (Goos et al., 2017)	Curated GO Components (TriTrypDB)	Curated GO Functions (TriTrypDB)	Computed GO Functions (TriTrypDB)	Curated GO Processes (TriTrypDB)	Computed GO Processes (TriTrypDB)	Nuclear enrichment score (Goos et al., 2017)	overlap of different timepoints (TP)
enriched proteins 72h post RNAi induction (TP1)
Tb427VSG-15:True:0		VSG-15		7.99086	4.12494
Tb427VSG-322:True:0;Tb927.11.17440;Tb427VSG-1444:True:0;Tb927.5.5390;Tb11.v5.0958		VSG-322		4.39579	4.10321
Tb427VSG-14:True:0;Tb427VSG-3239:True:0;Tb10.v4.0071		VSG-14		3.58009	4.53775
Tb427VSG-1954:True:0;Tb427VSG-1236:True:0;Tb427VSG-3509:True:0;Tb427VSG-2059:True:0;Tb927.5.4950;Tb11.v5.0916		VSG-1954		3.02056	4.17353
Tb427VSG-531:True:0		VSG-531		2.96641	3.40454
Tb427VSG-775:True:0;Tb427VSG-621:True:0		VSG-775		2.39854	2.9831
Tb927.2.3440;Tb927.2.3460			cysteine peptidase, Clan CA, family C51, putative	1.93228	1.43175	integral component of membrane			cytoplasm;transport vesicle	ligase activity
Tb427VSG-8:True:0;Tb427VSG-1796:True:0;Tb427VSG-774:True:0;Tb427VSG-1796:True:550;Tb427VSG-3049:True:1322;Tb11.1120;Tb427VSG-460:True:0;Tb427VSG-1918:True:0;Tb427VSG-462:True:0;Tb927.9.17280;Tb427VSG-440:True:0;Tb427VSG-427:True:0;Tb10.v4.0163;Tb427VSG-430:True:0;Tb427VSG-417:True:0;Tb427VSG-412:True:0;Tb427VSG-2208:True:602;Tb427VSG-384:True:0;Tb927.3.370;Tb11.v5.0416;Tb927.10.16220;Tb09.v4.0075…		VSG-8		1.92039	8.75976
Tb927.10.13830		PAM27	Presequence translocase-associated motor 27	1.87728	1.74874	integral component of membrane			integral component of membrane;mitochondrial inner membrane;mitochondrion	unfolded protein binding	protein folding;protein targeting to mitochondrion
Tb427VSG-336:True:0;Tb427VSG-716:True:0		VSG-336		1.85691	1.68143
Tb927.4.2260		CETN1	centrin-1	1.699	1.40509		calcium ion binding		centrosome;cytoplasm;microtubule organizing center;mitochondrion	calcium ion binding;microtubule binding	centriole replication
Tb927.9.2400			hypothetical protein, conserved	1.67303	3.46202				cell tip
Tb927.6.3680		POMP31	Present in the outer mitochondrial membrane proteome 31	1.59726	2.68017	integral component of membrane			mitochondrial outer membrane;mitochondrion
Tb927.11.6600			conserved protein, unknown function	1.50377	3.59637				ciliary plasm;cytoplasm;cytoplasmic stress granule;nuclear lumen		modulation of formation of structure involved in a symbiotic process;posttranscriptional regulation of gene expression;quorum sensing
enriched proteins WT
Tb927.10.9800			60S ribosomal protein L22	-2.85043	1.36449	ribosome	structural constituent of ribosome	translation	cytoplasm;nucleolus;ribosome	RNA binding;structural constituent of ribosome	cytoplasmic translation;translation
Tb927.10.3080			methionine biosynthetic protein, putative	-2.43746	1.3963		tRNA 4-demethylwyosine alpha-amino-alpha-carboxypropyltransferase activity		cytoplasm;glycosome;mitochondrial inner membrane	tRNA methyltransferase activity	tRNA methylation
Tb927.4.5180;Tb927.8.7220		TLK1	tousled-like kinase I	-2.2228	1.69603		ATP binding;protein kinase activity	protein phosphorylation	nucleoplasm;nucleus;spindle pole	ATP binding;protein binding;protein serine/threonine kinase activity	DNA replication;chromosome segregation;histone H3-S10 phosphorylation;intracellular signal transduction;peptidyl-serine phosphorylation;protein phosphorylation;regulation of chromatin assembly or disassembly;spindle assembly	5.49
Tb927.7.7190			hypothetical protein, conserved	-1.74662	1.73759				cilium		posttranscriptional regulation of gene expression
Tb927.5.1080		RBP22	RNA-binding protein, putative	-1.74521	3.91947		nucleic acid binding		nucleolus;nucleus	RNA binding	RNA processing;endonucleolytic cleavage in 5'-ETS of tricistronic rRNA transcript (SSU-rRNA, 5.8S rRNA, LSU-rRNA);endonucleolytic cleavage in ITS1 to separate SSU-rRNA from 5.8S rRNA and LSU-rRNA from tricistronic rRNA transcript (SSU-rRNA, 5.8S rRNA, LSU-rRNA);endonucleolytic cleavage to generate m	3.15
Tb927.10.1540		ZC3H30	zinc finger protein family member, putative	-1.21642	1.64387				cytoplasm;cytoplasmic stress granule	RNA binding;mRNA binding;protein binding	cellular response to dithiothreitol;cellular response to ethanol;cellular response to heat;cellular response to sodium arsenite;cellular response to starvation;mRNA catabolic process;posttranscriptional regulation of gene expression
Tb927.8.4080;Tb927.8.4030;Tb11.v5.0861;Tb927.8.4130			hypothetical protein, conserved	-1.12363	1.8061				cytoplasm;nuclear lumen;nucleus			7.03
Lister Strain 427 Gene ID / TREU927 Gene ID - identified by MS analysis	TREU927 Gene ID - used for further characterization	Name	Product description	difference TelAP2 RNAi 72h RNAi /WT	p-value TelAP2 RNAi 72h/WT [log10]	Nuclear enrichment score (Goos et al., 2017)	Curated GO Components (TriTrypDB)	Curated GO Functions (TriTrypDB)	Computed GO Functions (TriTrypDB)	Curated GO Processes (TriTrypDB)	Computed GO Processes (TriTrypDB)	Nuclear enrichment score (Goos et al., 2017)	overlap of different timepoints (TP)
enriched proteins 0h
Tb427VSG-15:True:0		VSG-15		5.72834	4.89685
Tb927.8.3910;Tb927.8.3510;Tb11.v5.0738			thymidylate kinase, putative	2.38409	1.39073		ATP binding;thymidylate kinase activity	dTDP biosynthetic process	ciliary plasm;cytoplasm;cytosol;mitochondrion;nucleus	nucleoside diphosphate kinase activity;thymidylate kinase activity;uridylate kinase activity	TTP biosynthetic process;dTDP biosynthetic process;dTTP biosynthetic process;dUDP biosynthetic process;pyrimidine-containing compound salvage
Tb927.7.930		ZC3H17	zinc finger CCCH domain containing protein 17	2.10295	6.1492					RNA binding
Tb927.11.16350			hypothetical protein, conserved	1.94267	3.37863	integral component of membrane		vesicle-mediated transport	ciliary plasm;cytoplasm;nuclear lumen;transport vesicle		posttranscriptional regulation of gene expression
Tb927.9.4000;Tb927.9.3930		TelAP3	hypothetical protein, conserved	1.92853	3.27514				cytoplasm;nucleus;telomere-telomerase complex	telomeric DNA binding		6.58
Tb427VSG-3:True:0		VSG-3		1.92044	4.81772
Tb927.7.2710			NADH-cytochrome b5 reductase, putative	1.87337	1.41636		oxidoreductase activity	obsolete oxidation-reduction process	ciliary plasm;mitochondrion	cytochrome-b5 reductase activity, acting on NAD(P)H;oxidoreductase activity
Tb927.9.2400			hypothetical protein, conserved	1.77424	3.85312				cell tip
Tb927.10.8900			choline/ethanolamine phosphotransferase (CEPT)	1.73933	2.68663	integral component of membrane;membrane	phosphotransferase activity, for other substituted phosphate groups	phospholipid biosynthetic process	ciliary plasm;cytoplasm;endoplasmic reticulum;mitochondrion;nuclear envelope;nuclear lumen	diacylglycerol cholinephosphotransferase activity;ethanolaminephosphotransferase activity	phosphatidylethanolamine biosynthetic process;phospholipid biosynthetic process
Tb927.11.15000		TbSMN	survival of motor neuron (SMN)-like protein	1.7236	1.37086				nucleolus;nucleoplasm;nucleus	protein binding	RNA splicing;posttranscriptional regulation of gene expression	4
Tb927.11.10450			UDP-N-acetylglucosamine-dolichyl-phosphate N-acetylglucosaminephosphotransferase, putative	1.72351	3.41643	endoplasmic reticulum membrane;integral component of membrane	UDP-N-acetylglucosamine-dolichyl-phosphate N-acetylglucosaminephosphotransferase activity;glycosyltransferase activity;metal ion binding;phospho-N-acetylmuramoyl-pentapeptide-transferase activity	dolichol-linked oligosaccharide biosynthetic process;protein N-linked glycosylation	cytoplasm;endoplasmic reticulum;integral component of membrane;nuclear envelope	UDP-N-acetylglucosamine-dolichyl-phosphate N-acetylglucosaminephosphotransferase activity	dolichol-linked oligosaccharide biosynthetic process;dolichyl diphosphate biosynthetic process;protein N-linked glycosylation
Tb927.9.2490		NOP66	nucleolar protein	1.60223	3.23765				cytoplasm
Tb927.7.5790			protein disulfide isomerase, putative	1.3615	3.36519		protein disulfide isomerase activity		endoplasmic reticulum
Tb927.3.3480		RBP36 U2SNRNPB	U2 small nuclear ribonucleoprotein B, putative	1.3574	1.51655		nucleic acid binding		U1 snRNP;nucleoplasm	U1 snRNA binding	RNA splicing;RNA splicing, via transesterification reactions;mRNA processing;mRNA splicing, via spliceosome
Tb927.9.5650		UFC1	E2-like ubiquitin-conjugation enzyme, putative	1.3509	2.11291				ciliary plasm;cytoplasm;mitochondrion;nuclear lumen	UFM1 transferase activity;ubiquitin-like protein binding	protein K69-linked ufmylation
Tb927.3.1810			hypothetical protein, conserved	1.28545	1.89324				cytoplasm;mitochondrion		posttranscriptional regulation of gene expression
Tb927.10.660;Tb11.v5.0500			2-oxoisovalerate dehydrogenase alpha subunit, putative	1.23332	2.03856		3-methyl-2-oxobutanoate dehydrogenase (2-methylpropanoyl-transferring) activity;alpha-ketoacid dehydrogenase activity;oxidoreductase activity, acting on the aldehyde or oxo group of donors, disulfide as acceptor	branched-chain amino acid catabolic process	cytoplasm;mitochondrial alpha-ketoglutarate dehydrogenase complex;mitochondrion	2-oxoisovalerate dehydrogenase (acylating) activity;alpha-ketoacid dehydrogenase activity;oxidoreductase activity, acting on the aldehyde or oxo group of donors, disulfide as acceptor	branched-chain amino acid catabolic process;metabolic process
Tb11.v5.0853;Tb927.10.10020			Vacuolar sorting protein 9 (VPS9) domain containing protein, putative	1.22035	1.56778
enriched proteins WT
Tb927.11.7550			hypothetical protein, conserved	-3.9642	5.1292	integral component of membrane			ciliary plasm;cytoplasm;nuclear lumen;transport vesicle
Tb927.10.3080			methionine biosynthetic protein, putative	-3.52071	2.62493		tRNA 4-demethylwyosine alpha-amino-alpha-carboxypropyltransferase activity		cytoplasm;glycosome;mitochondrial inner membrane	tRNA methyltransferase activity	tRNA methylation
Tb927.9.1520			hypothetical protein, conserved	-2.21244	4.90794				ciliary plasm;cytoplasm;nuclear lumen
Tb927.11.15940			hypothetical protein, conserved	-2.07186	1.69932				cytoplasm
Tb927.11.11340;Tb11.v5.1036		GCP3	gamma-tubulin complex component 3	-1.91891	2.98976	microtubule organizing center;spindle pole	gamma-tubulin binding	microtubule cytoskeleton organization;microtubule nucleation	ciliary basal body;ciliary pro-basal body;cytoplasm;gamma-tubulin complex;gamma-tubulin small complex;nucleoplasm;spindle pole		axonemal central apparatus assembly;cortical microtubule organization;mitotic spindle organization
Tb927.5.2690		IMPase 1	inositol-1(or 4)-monophosphatase 1, putative	-1.91393	1.56085		inositol monophosphate 1-phosphatase activity;inositol monophosphate 3-phosphatase activity;inositol monophosphate 4-phosphatase activity;metal ion binding	inositol biosynthetic process;inositol phosphate dephosphorylation;phosphatidylinositol phosphate biosynthetic process	ciliary plasm;cytoplasm;nuclear lumen	inositol monophosphate 1-phosphatase activity	inositol metabolic process;inositol phosphate dephosphorylation;signal transduction
Tb927.4.5040			dihydrolipoamide dehydrogenase	-1.64261	1.40379		flavin adenine dinucleotide binding;oxidoreductase activity	cell redox homeostasis;obsolete oxidation-reduction process	cytoplasm;mitochondrion
Tb927.10.3350;Tb11.v5.1021			major facilitator superfamily, putative	-1.08614	2.22359	integral component of membrane	transmembrane transporter activity	transmembrane transport	ciliary pocket;endoplasmic reticulum;nuclear envelope;transport vesicle

## Sheet: S3C TelAP3 RNAi proteome
TREU927 Gene ID - identified by MS analysis	Name	Product description	difference 0hT/TelAP3 RNAi 72h	p-value 0h/TelAP3 RNAi 72h [log10]	Curated GO Components (TriTrypDB)	Curated GO Functions (TriTrypDB)	Computed GO Functions (TriTrypDB)	Curated GO Processes (TriTrypDB)	Computed GO Processes (TriTrypDB)	Nuclear enrichment score (Goos et al., 2017)
enriched proteins 72h post RNAi induction
Tb427VSG-322:True:0;Tb927.11.17440;Tb427VSG-1444:True:0;Tb927.5.5390;Tb11.v5.0958	VSG-322		-3.67411	4.98209
Tb927.10.10350	N/A	STE/STE11 serine/threonine-protein kinase, putative	-2.20262	3.57373	N/A	ATP binding;protein kinase activity	protein phosphorylation	ciliary basal body;cytoplasm	ATP binding;protein serine/threonine kinase activity	protein phosphorylation	N/A
Tb927.9.2940	N/A	hypothetical protein, conserved	-2.00557	1.94717	N/A	N/A	N/A	cytoplasm;paraflagellar rod	N/A	N/A	N/A
Tb927.11.6470	MIC16	MICOS complex subunit MIC16	-1.98659	2.46745	N/A	N/A	N/A	MICOS complex;mitochondrion	N/A	N/A	N/A
Tb927.3.2030	N/A	acylphosphatase, putative	-1.8938	1.37946	N/A	acylphosphatase activity	N/A	ciliary plasm;cytoplasm;nuclear lumen	acylphosphatase activity	N/A	N/A
Tb927.11.11340;Tb11.v5.1036	GCP3	gamma-tubulin complex component 3	-1.76293	1.37317	microtubule organizing center;spindle pole	gamma-tubulin binding	microtubule cytoskeleton organization;microtubule nucleation	ciliary basal body;ciliary pro-basal body;cytoplasm;gamma-tubulin complex;gamma-tubulin small complex;nucleoplasm;spindle pole	N/A	axonemal central apparatus assembly;cortical microtubule organization;mitotic spindle organization	N/A
Tb927.9.2550	N/A	Domain of unknown function (DUF4457), putative	-1.59532	1.80073	N/A	N/A	N/A	N/A	N/A	N/A	N/A
Tb927.6.3900	N/A	hypothetical protein, conserved	-1.58926	1.44722	N/A	N/A	N/A	ciliary plasm;ciliary tip;cytoplasm;nuclear lumen	N/A	N/A	N/A
Tb927.11.6090;Tb11.v5.0746	N/A	tatD related deoxyribonuclease, putative	-1.5643	1.51304	N/A	endodeoxyribonuclease activity, producing 5'-phosphomonoesters;hydrolase activity, acting on ester bonds	N/A	cytoplasm	3'-5'-exodeoxyribonuclease activity;deoxyribonuclease activity	metabolic process	N/A
Tb927.8.4150	TimRhom II	rhomboid-like protein	-1.42508	1.63037	integral component of membrane	N/A	N/A	TIM23 mitochondrial import inner membrane translocase complex;kinetoplast;mitochondrial membrane;mitochondrion	N/A	protein import into mitochondrial matrix	N/A
Tb927.8.3310;Tb11.v5.0520	ELP3b	Elongator-like Protein 3b	-1.33776	1.4624	N/A	4 iron, 4 sulfur cluster binding;N-acetyltransferase activity;catalytic activity;iron-sulfur cluster binding;metal ion binding;tRNA binding	N/A	cytoplasm;elongator holoenzyme complex;nuclear lumen;nucleolus;nucleus;spindle	N-acetyltransferase activity	histone acetylation;maintenance of rDNA;negative regulation of DNA-templated transcription, elongation;tRNA wobble base 5-methoxycarbonylmethyl-2-thiouridinylation	3.52
Tb927.10.13310	RPB5z	DNA-directed RNA polymerase I subunit RPB5z, putative	-1.30249	2.51623	N/A	DNA binding;DNA-directed 5'-3' RNA polymerase activity	transcription, DNA-templated	RNA polymerase I complex;RNA polymerase II, core complex;RNA polymerase III complex;ciliary plasm;cytoplasm;nuclear lumen;nucleolus;nucleus	DNA-directed 5'-3' RNA polymerase activity	transcription, DNA-templated	2.75
Tb427VSG-8:True:0;Tb427VSG-1796:True:0;Tb427VSG-774:True:0;Tb427VSG-1796:True:550;Tb427VSG-3049:True:1322;Tb11.1120;Tb427VSG-460:True:0;Tb427VSG-1918:True:0;Tb427VSG-462:True:0;Tb927.9.17280;Tb427VSG-440:True:0;Tb427VSG-427:True:0;Tb10.v4.0163;Tb427VSG-430:True:0;Tb427VSG-417:True:0;Tb427VSG-412:True:0;Tb427VSG-2208:True:602;Tb427VSG-384:True:0;Tb927.3.370;Tb11.v5.0416;Tb927.10.16220;Tb09.v4.0075…	VSG-8		-1.28434	5.29509
Tb927.11.1160	N/A	Region in Clathrin and VPS, putative	-1.26478	2.39099	N/A	N/A	intracellular protein transport;vesicle-mediated transport	transport vesicle	N/A	N/A	N/A
Tb927.11.16690	VCL3	Voltage-gated Chloride channel Like 3	-1.13278	2.19261	integral component of membrane;membrane	voltage-gated chloride channel activity	chloride transport;transmembrane transport	ciliary plasm;cytoplasm;endoplasmic reticulum;intracellular membrane-bounded organelle;membrane;nuclear lumen;transport vesicle	chloride transmembrane transporter activity;transmembrane transporter activity;voltage-gated chloride channel activity	chloride transport	N/A
Tb927.3.2070	TZP151	hypothetical protein, conserved	-1.02566	3.63982	cytoskeleton;non-motile cilium	N/A	negative regulation of canonical Wnt signaling pathway	ciliary basal body;ciliary pro-basal body;ciliary transition zone	N/A	N/A	N/A
enriched proteins 0h post RNAi induction
Tb927.4.690	N/A	geranylgeranyl transferase type II beta subunit, putative	3.80501	1.65613	N/A	Rab geranylgeranyltransferase activity;catalytic activity;metal ion binding	protein geranylgeranylation	Rab-protein geranylgeranyltransferase complex;ciliary plasm;cytoplasm	N/A	protein geranylgeranylation;protein prenylation	N/A
Tb927.11.5110	N/A	hypothetical protein, conserved	3.44153	3.39942	N/A	N/A	N/A	cytoplasm;nuclear envelope;nucleus;spindle	N/A	N/A	4.59
Tb927.10.12850	TRF	ttaggg binding factor	2.90358	2.18198	N/A	N/A	N/A	nucleoplasm;nucleus;telomere-telomerase complex	telomeric DNA binding	N/A	6.44
Tb927.11.10840	N/A	hypothetical protein, conserved	2.44626	1.45527	N/A	N/A	N/A	nucleolus;nucleoplasm;nucleus	N/A	N/A	3
Tb927.10.14910	N/A	Sarcalumenin, putative	2.12945	2.79836	N/A	GTP binding	N/A	cytoplasm;intracellular membrane-bounded organelle;sarcoplasmic reticulum	calcium ion binding	endocytosis;endosomal transport	N/A
Tb927.5.580	N/A	prefoldin subunit, putative	1.92872	4.07586	prefoldin complex	unfolded protein binding	protein folding	ciliary plasm;cytoplasm;prefoldin complex	chaperone binding	chaperone-mediated protein complex assembly;protein folding	N/A
Tb927.11.2660	GRASP	Golgi reassembly stacking protein (GRASP homologue), putative	1.79879	1.90815	membrane	protein binding	N/A	Golgi apparatus;Golgi stack	N/A	Golgi organization	N/A
Tb927.10.4270	N/A	coatomer subunit zeta, putative	1.74186	1.93776	COPI vesicle coat;Golgi membrane	N/A	retrograde vesicle-mediated transport, Golgi to endoplasmic reticulum	COPI vesicle coat;Golgi apparatus	N/A	intra-Golgi vesicle-mediated transport;intracellular protein transport;retrograde vesicle-mediated transport, Golgi to endoplasmic reticulum	N/A
Tb927.9.4000;Tb927.9.3930	TelAP3	hypothetical protein, conserved	1.66337	2.54883	N/A	N/A	N/A	cytoplasm;nucleus;telomere-telomerase complex	telomeric DNA binding	N/A	6.58
Tb927.5.970	CITFA-6	class I transcription factor A, subunit 6	1.60717	3.02954	N/A	N/A	N/A	nucleolus;nucleus	N/A	N/A	5.05
Tb927.7.4260	ESP13	Enriched in surface-labeled proteome protein 13	1.60002	1.453	integral component of membrane	N/A	N/A	cell surface;ciliary membrane;ciliary pocket;transport vesicle	N/A	N/A	N/A
Tb927.11.15000	TbSMN	survival of motor neuron (SMN)-like protein	1.44669	2.89702	N/A	N/A	N/A	nucleolus;nucleoplasm;nucleus	protein binding	RNA splicing;posttranscriptional regulation of gene expression	4
Tb927.11.4230	N/A	hypothetical protein, conserved	1.41775	1.94153	N/A	N/A	N/A	ciliary basal body;cytoplasm;cytosol;nuclear envelope;nucleoplasm;nucleus	N/A	protein import into nucleus	N/A
Tb927.7.7140	N/A	Vta1 like, putative	1.37386	1.49794	endosome membrane	N/A	protein transport	multivesicular body	N/A	late endosome to vacuole transport via multivesicular body sorting pathway;posttranscriptional regulation of gene expression	N/A
Tb927.11.15690	N/A	U5 snRNP-associated 102 kDa protein, putative	1.35559	1.44642	N/A	protein binding	mRNA splicing, via spliceosome	Prp19 complex;U2-type catalytic step 2 spliceosome;catalytic step 2 spliceosome;nucleoplasm;nucleus;post-mRNA release spliceosomal complex	N/A	generation of catalytic spliceosome for first transesterification step;mRNA splicing, via spliceosome	7.23
Tb927.11.6570	N/A	Nodulin-like, putative	1.31763	2.35666	integral component of membrane	N/A	N/A	endoplasmic reticulum;integral component of membrane;membrane;nuclear envelope;pellicular membrane	calcium ion binding	N/A	N/A
Tb927.7.4470	N/A	hypothetical protein, conserved	1.30338	2.18486	endoplasmic reticulum membrane;integral component of membrane	N/A	SRP-dependent cotranslational protein targeting to membrane	endoplasmic reticulum;nuclear envelope	N/A	N/A	N/A
Tb927.7.5790	N/A	protein disulfide isomerase, putative	1.24003	1.66507	N/A	protein disulfide isomerase activity	N/A	endoplasmic reticulum	N/A	N/A	N/A
Tb927.5.2880	J14	chaperone protein DnaJ, putative	1.22561	1.59066	N/A	N/A	N/A	nuclear lumen;nucleus	unfolded protein binding	protein folding	N/A
Tb927.9.9120	N/A	tRNA (guanine-N(7)-)-methyltransferase, putative	1.21141	1.57587	nucleus	tRNA (guanine-N7-)-methyltransferase activity;tRNA binding	tRNA modification	nuclear lumen;nucleolus;nucleoplasm;tRNA methyltransferase complex	tRNA (guanine-N7-)-methyltransferase activity	RNA (guanine-N7)-methylation;tRNA methylation;tRNA modification	N/A
Tb927.6.2840	RIO2	Serine/threonine-protein kinase RIO2, putative	1.19207	2.34345	N/A	ATP binding;metal ion binding;protein kinase activity;protein serine kinase activity;protein serine/threonine kinase activity;protein threonine kinase activity	protein phosphorylation	cytoplasm;cytosol;nucleus;preribosome, small subunit precursor	protein kinase activity	maturation of SSU-rRNA	N/A
Tb927.8.4080;Tb927.8.4030;Tb11.v5.0861;Tb927.8.4130	N/A	hypothetical protein, conserved	1.18199	2.65727	N/A	N/A	N/A	cytoplasm;nuclear lumen;nucleus	N/A	N/A	7.03
Tb927.6.3690	CFIIm	pre-mRNA cleavage complex II Clp1-like, conserved	1.04913	2.45924	N/A	ATP binding	N/A	nucleoplasm;nucleus;tRNA-intron endonuclease complex	polynucleotide 5'-hydroxyl-kinase activity;polyribonucleotide 5'-hydroxyl-kinase activity	RNA processing;mRNA polyadenylation;tRNA splicing, via endonucleolytic cleavage and ligation;targeting of mRNA for destruction involved in RNA interference	N/A

## Sheet: S3D PPL2 RNAi proteome
Lister Strain 427 Gene ID - identified by MS analysis	TREU927 Gene ID - used for further characterization	Name	Product description	difference PPL2 RNAi 6h/0h	p-value PPL2 RNAi 6h/0h [log10]	Nuclear enrichment score (Goos et al., 2017)	Curated GO Components (TriTrypDB)	Curated GO Functions (TriTrypDB)	Computed GO Functions (TriTrypDB)	Curated GO Processes (TriTrypDB)	Computed GO Processes (TriTrypDB)	Nuclear enrichment score (Goos et al., 2017)	overlap of different timepoints (TP)
enriched proteins 6h post RNAi induction (TP1)
Tb427_030046400	Tb927.3.4330	PFR1-5	Paraflagellar rod protein 1-5	5.55731	2.60735	motile cilium	calmodulin binding		ciliary plasm;cilium;cytoplasm;nuclear lumen;paraflagellar rod		cilium-dependent cell motility;forward locomotion;motile cilium assembly;posttranscriptional regulation of gene expression
Tb427_100090100	Tb927.10.8330		S. cerevisiae PSP1 homologue, putative	2.91867	3.87731				cytoplasm
Tb427_010032600	Tb927.1.4900		expression site-associated gene 11 (ESAG11) protein, putative	2.31138	2.77012				integral component of membrane
Tb427_100149500	Tb927.10.14130		SRP19 protein, putative	2.22195	4.2405	signal recognition particle	7S RNA binding	SRP-dependent cotranslational protein targeting to membrane	endoplasmic reticulum;nuclear envelope;signal recognition particle, endoplasmic reticulum targeting	7S RNA binding	SRP-dependent cotranslational protein targeting to membrane, signal sequence recognition
Tb427_050031600	Tb927.5.2520		TPR repeat, putative	1.98126	2.88965		protein binding		ciliary plasm;cytoplasm
Tb427_110159400	Tb927.11.14160		Alpha/beta hydrolase family, putative	1.91721	1.42723		protein methylesterase activity	protein demethylation	ciliary plasm;cytoplasm;nuclear lumen	protein methylesterase activity	protein demethylation
Tb427_040022400	Tb927.4.2010	ACBP	acyl-CoA binding protein, putative	1.86394	1.42115		fatty-acyl-CoA binding		glycosome	fatty-acyl-CoA binding;phosphate ion binding	fatty acid metabolic process
Tb427_070018200	Tb927.7.1390	RBSR2	RNA-binding protein, putative	1.86378	2.22067		nucleic acid binding		nuclear lumen
Tb427_110054900	Tb927.11.4980		ATP-dependent DEAD/H RNA helicase, putative	1.8051	4.54618		ATP binding;helicase activity;nucleic acid binding		nucleolus;nucleus	ATP binding;helicase activity	nucleobase-containing compound metabolic process;rRNA processing	3.27
Tb427_100082300	Tb927.10.7620	FtsH76	mitochondrial ATP-dependent zinc metallopeptidase, putative	1.75452	3.69491	integral component of membrane;membrane	ATP binding;ATP hydrolysis activity;ATP-dependent peptidase activity;metalloendopeptidase activity	proteolysis	cytoplasm;mitochondrial inner membrane;mitochondrion;transport vesicle	ATP-dependent peptidase activity;metalloendopeptidase activity;unfolded protein binding	mitotic cell cycle;proteolysis
Tb427_110168100	Tb927.11.14970		hypothetical protein, conserved	1.69664	1.86538				cytoplasm;paraflagellar rod
Tb427_040051800	Tb927.4.4820	AATP10	amino acid transporter 10, putative	1.67281	1.5504				endoplasmic reticulum;membrane;transport vesicle	amine transmembrane transporter activity	amino acid transport
Tb427_100071300	Tb927.10.6680		member of the NOL1/NOP2/sun family of proteins	1.63938	4.02671		RNA binding;methyltransferase activity	RNA methylation	ciliary plasm;cytoplasm;nuclear lumen	methyltransferase activity	RNA methylation
Tb427_100145400	Tb927.10.13730		60S ribosomal protein L7, putative	1.62726	1.78929				cytosolic large ribosomal subunit;nucleolus;ribosome	RNA binding;structural constituent of ribosome	maturation of LSU-rRNA from tricistronic rRNA transcript (SSU-rRNA, 5.8S rRNA, LSU-rRNA);translation
Tb427_090087800	Tb927.9.15060		rRNA processing protein, putative	1.60702	2.33678				nuclear periphery;nucleolus;nucleus;preribosome, large subunit precursor		rRNA processing;ribosomal large subunit biogenesis;ribosome biogenesis
Tb427_010012100	Tb927.1.1540		Tubulin/FtsZ family, putative	1.51941	2.04956				ciliary plasm;cytoplasm;nuclear lumen
Tb427_100050300	Tb927.10.4620	PPIase	peptidyl-prolyl cis-trans isomerase, putative	1.50887	1.65927		peptidyl-prolyl cis-trans isomerase activity		ciliary plasm;cytoplasm;nuclear lumen	FK506 binding;peptidyl-prolyl cis-trans isomerase activity;protein binding	chaperone-mediated protein folding;protein folding;protein peptidyl-prolyl isomerization
Tb427_110145100	Tb927.11.12830		acyl-CoA binding protein, putative	1.46274	2.77166		fatty-acyl-CoA binding		ciliary plasm;cytoplasm;nuclear lumen		fatty acid metabolic process
Tb427_090055200	Tb927.9.9730	FP45	Flagellar pocket protein FP45	1.38828	3.10701				bilobe structure;ciliary pocket;cytoplasm	RNA polymerase II CTD heptapeptide repeat phosphatase activity	dephosphorylation of RNA polymerase II C-terminal domain
Tb427_070009200	Tb927.7.580		GTP-binding protein, putative	1.37133	1.71372		GTP binding;GTPase activity		cytoplasm	GTPase activity
Tb427_110036200	Tb927.11.3120	NOG1	nucleolar GTP-binding protein 1	1.33012	1.63973	nucleolus	GTP binding	ribosome biogenesis	nucleolus;nucleus	GTP binding	ribosome biogenesis	2.42
Tb427_070074200	Tb927.7.6820		hypothetical protein, conserved	1.21354	1.61971
Tb427_100063300	Tb927.10.5920		hypothetical protein, conserved	1.1082	3.01501				nucleolus;nucleoplasm;nucleus			2.09
Tb427_100018900	Tb927.10.1590		ribosomal protein L36, putative	1.09702	1.93461	ribosome	structural constituent of ribosome	translation	cytoplasm;cytosolic large ribosomal subunit;nucleolus;ribosome	phosphate ion binding;structural constituent of ribosome	cytoplasmic translation;translation
enriched proteins 0h post RNAi induction compared to 6h (TP1)
Tb427_040026300	Tb927.4.2380		sarcoplasmic reticulum glycoprotein, putative	-2.15861	2.6601		GTP binding		cytoplasm;intracellular membrane-bounded organelle;sarcoplasmic reticulum;transport vesicle	calcium ion binding	calcium ion transport;endocytosis;endosomal transport
Tb427_100129800	Tb927.10.12240		3-ketoacyl-CoA reductase, putative	-2.10275	1.70594	integral component of membrane		obsolete oxidation-reduction process	cytoplasm;endoplasmic reticulum;nuclear envelope	oxidoreductase activity	metabolic process
Tb427_100051500	Tb927.10.4740		nucleolar RNA-binding protein, putative	-2.046	3.36464		snoRNA binding	pseudouridine synthesis;ribosome biogenesis	box H/ACA snoRNP complex;box H/ACA telomerase RNP complex;nucleolus	RNA binding;box H/ACA snoRNA binding;telomerase RNA binding	rRNA metabolic process;rRNA pseudouridine synthesis;snRNA pseudouridine synthesis
Tb427_110080600	Tb11.02.5390	GRBC4	Guide RNA binding complex protein 4	-1.88104	1.42234				mitochondrial mRNA editing complex;mitochondrion	mRNA binding	mitochondrial RNA processing
Tb427_030037800	Tb927.3.3500		hypothetical protein, conserved	-1.84082	2.22847				cytoplasm;endoplasmic reticulum;nuclear envelope;spindle
Tb427_100100000	Tb927.10.9280		hypothetical protein, conserved	-1.79791	1.58903				kinetoplast;mitochondrion
Tb427_020016500	Tb927.2.3440		cysteine peptidase, Clan CA, family C51, putative	-1.76376	1.56565	integral component of membrane			cytoplasm;transport vesicle	ligase activity
Tb427_090071600	Tb927.9.12340		hypothetical protein, conserved	-1.58001	2.63224		calcium ion binding		bilobe structure;cell tip;ciliary basal body;cytoplasm;nucleus;protein phosphatase type 2A complex;transport vesicle	protein phosphatase regulator activity	protein dephosphorylation	1.55
Tb427_100131600	Tb927.10.12420		predicted S. cerevisiae Got1 homologue	-1.53116	1.77443	Golgi membrane;integral component of membrane		vesicle-mediated transport	Golgi apparatus
Tb427_110090900	Tb927.11.8320		hypothetical protein, conserved	-1.45745	1.42315				cytoplasm;nuclear envelope
Tb427_110174200	Tb927.11.15560	NUP53a	Nucleoporin NUP53a	-1.43363	1.51275	nuclear pore	structural constituent of nuclear pore		nuclear pore;nuclear pore central transport channel;nucleus	phospholipid binding;structural constituent of nuclear pore	RNA export from nucleus;protein import into nucleus	2.61
Tb427_110127100	Tb927.11.11150	U5-40K	U5 snRNP-specific 40 kDa protein	-1.35635	3.78033	ribosome	protein binding		cytosol;nucleoplasm;nucleus	pre-mRNA 5'-splice site binding	RNA splicing	3.13
Tb427_010021400	Tb927.1.2970		hypothetical protein, conserved	-1.30149	1.57916
Tb427_010029700	Tb927.1.4420		ABC transporter, putative	-1.24826	1.74377	integral component of membrane	ATP binding		ATP-binding cassette (ABC) transporter complex;endoplasmic reticulum;flagellum attachment zone;mitochondrial outer membrane	ATPase-coupled transmembrane transporter activity	transmembrane transport;transport
Tb427_070064100	Tb927.7.5820		Monooxygenase, putative	-1.21424	1.6072		FAD binding;monooxygenase activity		kinetoplast;mitochondrial membrane;mitochondrion	oxidoreductase activity	ubiquinone biosynthetic process
Tb427_100035900	Tb927.10.3080		methionine biosynthetic protein, putative	-1.20331	1.68345		tRNA 4-demethylwyosine alpha-amino-alpha-carboxypropyltransferase activity		cytoplasm;glycosome;mitochondrial inner membrane	tRNA methyltransferase activity	tRNA methylation
Tb427_090079100	Tb927.9.13240		hypothetical protein, conserved	-1.18311	1.69337				bilobe structure;cell tip
Tb427_030023900	Tb927.3.2420		Microsomal signal peptidase 12 kDa subunit (SPC12), putative	-1.13827	1.82098	integral component of membrane;signal peptidase complex		signal peptide processing	endoplasmic reticulum;nuclear envelope
Lister Strain 427 Gene ID - identified by MS analysis	TREU927 Gene ID - used for further characterization	Name	Product description	difference PPL2 RNAi 24h/6h	p-value PPL2 RNAi 24h/6h [log10]	Nuclear enrichment score (Goos et al., 2017)	Curated GO Components (TriTrypDB)	Curated GO Functions (TriTrypDB)	Computed GO Functions (TriTrypDB)	Curated GO Processes (TriTrypDB)	Computed GO Processes (TriTrypDB)	Nuclear enrichment score (Goos et al., 2017)	overlap of different timepoints (TP)
enriched proteins 24h post RNAi induction compared to 6h (TP2)
Tb427_040045900	Tb927.4.4280		hypothetical protein, conserved	5.56726	6.46262				cytoplasm
Tb427_080020700	Tb927.8.1790		hypothetical protein, conserved	3.3193	4.42413				ciliary membrane;pellicular membrane;transport vesicle
Tb427_100122900	Tb927.10.11530		hypothetical protein, conserved	3.06497	3.55214				ciliary plasm;cytoplasm;nuclear lumen
Tb427_110042600	Tb927.11.3700		Uncharacterised ACR, YagE family COG1723, putative	2.99754	3.33794				cytoplasm;glycosome;mitochondrion		response to drug
Tb427_110015000	Tb927.11.1030	kkt7	kinetoplastid kinetochore protein 7	2.94216	4.60541				kinetochore;nucleus		chromosome segregation	6.05
Tb427_070029600	Tb927.7.2510		endoplasmatic reticulum retrieval protein, putative	2.89258	2.74442	endoplasmic reticulum;integral component of membrane			Golgi apparatus;cytoplasm;endoplasmic reticulum;integral component of Golgi membrane;nuclear envelope		protein retention in ER lumen;retrograde vesicle-mediated transport, Golgi to endoplasmic reticulum
Tb427_080023700	Tb927.8.2070	POMP39-1	Present in the outer mitochondrial membrane proteome 39-1	2.8487	3.45274				ciliary membrane;ciliary pocket;mitochondrial outer membrane;plasma membrane
Tb427_080043900	Tb927.8.3910		thymidylate kinase, putative	2.83457	5.44793		ATP binding;thymidylate kinase activity	dTDP biosynthetic process	ciliary plasm;cytoplasm;cytosol;mitochondrion;nucleus	nucleoside diphosphate kinase activity;thymidylate kinase activity;uridylate kinase activity	TTP biosynthetic process;dTDP biosynthetic process;dTTP biosynthetic process;dUDP biosynthetic process;pyrimidine-containing compound salvage
Tb427_070072300	Tb927.7.6630	KKIP5	Kinetochore interacting protein 5	2.74004	2.81948				cytoplasm;kinetochore;transport vesicle		cellular response to DNA damage stimulus;nuclear chromosome segregation;regulation of mitotic cell cycle
Tb427_080084100	Tb927.8.7780		hypothetical protein, conserved	2.70052	3.43783
Tb427_100067700	Tb927.10.6330	KKT1	kinetoplastid kinetochore protein 1	2.39757	3.52955				cytoplasm;kinetochore		chromosome segregation
Tb427_100046300	Tb927.10.4200	KKT24	Kinetoplastid kinetochore protein 24	2.31385	5.07016				kinetochore;nucleus			5.12
Tb427_020011600	Tb927.2.2670	H4V	histone H4 variant	2.29945	1.42651	nucleosome	DNA binding;protein heterodimerization activity		nucleoplasm;nucleus	DNA binding	chromosome organization;nucleosome assembly
Tb427_110039900	Tb927.11.3480		Sin-like protein conserved region, putative	2.28597	4.43936	nucleus		transcription, DNA-templated	RNA polymerase III complex;cytoplasm;nucleoplasm;nucleus			2.93
Tb427_040026300	Tb927.4.2380		sarcoplasmic reticulum glycoprotein, putative	2.2715	3.39199		GTP binding		cytoplasm;intracellular membrane-bounded organelle;sarcoplasmic reticulum;transport vesicle	calcium ion binding	calcium ion transport;endocytosis;endosomal transport
Tb427_040009200	Tb927.4.730		Peptidase family C78, putative	2.26626	5.04569				ciliary plasm;cytoplasm;nuclear lumen;nucleoplasm;nucleus			2.69
Tb427_100129800	Tb927.10.12240		3-ketoacyl-CoA reductase, putative	2.21014	1.68266	integral component of membrane		obsolete oxidation-reduction process	cytoplasm;endoplasmic reticulum;nuclear envelope	oxidoreductase activity	metabolic process
Tb427_110187000	Tb927.11.16720	CYC6	mitotic cyclin 6	2.19966	3.70448				bilobe structure;centrosome;ciliary basal body;ciliary pro-basal body;cyclin-dependent protein kinase holoenzyme complex;cytoplasm;nuclear cyclin-dependent protein kinase holoenzyme complex;nucleoplasm;nucleus	cyclin-dependent protein serine/threonine kinase regulator activity;protein binding	mitotic cell cycle phase transition;mitotic cytokinesis;mitotic spindle assembly;regulation of cell cycle;regulation of cyclin-dependent protein serine/threonine kinase activity
Tb427_050050700	Tb927.5.4320	FIP1	Pre-mRNA polyadenylation factor FIP1	2.17927	4.47029		metal ion binding		mRNA cleavage and polyadenylation specificity factor complex;nucleoplasm	RNA binding	mRNA polyadenylation;mRNA trans splicing, via spliceosome;posttranscriptional regulation of gene expression;pre-mRNA cleavage required for polyadenylation
Tb427_090007400	Tb927.9.1610		CDP-diacylglycerol--inositol 3-phosphatidyltransferase, putative	2.1523	4.1269	integral component of membrane;membrane	phosphotransferase activity, for other substituted phosphate groups	phospholipid biosynthetic process	Golgi apparatus;endoplasmic reticulum;nuclear envelope;transport vesicle	CDP-diacylglycerol-inositol 3-phosphatidyltransferase activity;phosphatidylinositol transfer activity	phosphatidylinositol biosynthetic process;phospholipid biosynthetic process
Tb427_110176500	Tb927.11.15800	CIF1	Cytokinesis initiation factor 1	2.12332	3.71144		protein binding		cell tip;cleavage furrow;flagellum attachment zone	protein binding	establishment of protein localization;mitotic cytokinesis;regulation of mitotic cytokinesis, site selection
Tb427_050053100	Tb927.5.4570	FLA3	Flagellum adhesion protein 3	2.10646	4.17731	integral component of membrane			cell surface;ciliary pocket
Tb427_070044000	Tb927.7.3860		PQ loop repeat, putative	2.08736	4.68159	integral component of membrane			endoplasmic reticulum;transport vesicle
Tb427_030008300	Tb927.3.860	ACP	Acyl carrier protein, mitochondrial	2.06833	3.79497			fatty acid biosynthetic process	mitochondrial matrix;mitochondrial respiratory chain complex I;mitochondrion	acyl binding;acyl carrier activity	fatty acid biosynthetic process
Tb427_060023600	Tb927.6.1930		SAM domain (Sterile alpha motif), putative	2.03491	2.97244	cytoplasm;integral component of membrane	protein binding;signaling adaptor activity	negative regulation of MyD88-independent toll-like receptor signaling pathway;response to axon injury	ciliary plasm;cytoplasm;nuclear lumen;transport vesicle
Tb427_020016500	Tb927.2.3440		cysteine peptidase, Clan CA, family C51, putative	2.02993	3.1001	integral component of membrane			cytoplasm;transport vesicle	ligase activity
Tb427_110135900	Tb927.11.11940		protein phosphatase 2A, putative	1.98313	6.3694		hydrolase activity;protein serine phosphatase activity;protein threonine phosphatase activity		cytoplasm;nucleoplasm
Tb427_080011700	Tb927.8.1150	kkt9	kinetoplastid kinetochore protein 9	1.97893	3.57757				kinetochore;nucleus		chromosome segregation	6.69
Tb427_110080600	Tb11.02.5390	GRBC4	Guide RNA binding complex protein 4	1.9751	2.38294				mitochondrial mRNA editing complex;mitochondrion	mRNA binding	mitochondrial RNA processing
Tb427_000501900				1.96934	3.16237
Tb427_100051500	Tb927.10.4740		nucleolar RNA-binding protein, putative	1.94907	3.22185		snoRNA binding	pseudouridine synthesis;ribosome biogenesis	box H/ACA snoRNP complex;box H/ACA telomerase RNP complex;nucleolus	RNA binding;box H/ACA snoRNA binding;telomerase RNA binding	rRNA metabolic process;rRNA pseudouridine synthesis;snRNA pseudouridine synthesis
Tb427_090013600	Tb927.9.2290		hypothetical protein, conserved	1.9212	4.95393				cytoplasm;mitochondrion
Tb427_110030700	Tb927.11.2580	POMP11	Present in the outer mitochondrial membrane proteome 11	1.90398	3.92183	integral component of membrane			contractile vacuole;mitochondrial outer membrane;mitochondrion
Tb427_050030300	Tb927.5.2400		Peptidase C19, ubiquitin carboxyl-terminal hydrolase, putative	1.89128	3.12159		thiol-dependent deubiquitinase	protein deubiquitination;ubiquitin-dependent protein catabolic process	cytoplasm;cytosol;nucleoplasm;nucleus	cysteine-type endopeptidase activity;thiol-dependent deubiquitinase	protein deubiquitination	5.28
Tb427_100064000	Tb927.10.5980		leucine-rich repeat protein (LRRP), putative	1.87282	1.66792		protein binding		axoneme;cytoplasm	protein kinase binding
Tb427_080080200	Tb927.8.7440		lipase, putative	1.82652	1.93824	integral component of membrane		lipid metabolic process	cytoplasm;transport vesicle	triglyceride lipase activity
Tb427_110120500	Tb927.11.10520	KKT2	kinetoplastid kinetochore protein 2	1.81327	2.47524		ATP binding;protein kinase activity;protein serine kinase activity;protein threonine kinase activity	protein phosphorylation	cytoplasm;kinetochore;nucleoplasm;nucleus	ATP binding;protein serine/threonine kinase activity	chromosome segregation;intracellular signal transduction;peptidyl-serine phosphorylation;protein phosphorylation	7.57
Tb427_050006700	Tb927.5.295b	RHS1	retrotransposon hotspot (RHS) protein 1	1.79336	1.85416				cytoplasm;mitochondrion
Tb427_090038800	Tb927.9.6940		DNA topoisomerase type IB small subunit	1.79099	4.2793	chromosome	DNA binding;DNA topoisomerase type I (single strand cut, ATP-independent) activity	DNA topological change	nucleolus;nucleoplasm;nucleus;replication fork protection complex	ATP binding;DNA topoisomerase type I (single strand cut, ATP-independent) activity;magnesium ion binding	DNA replication;DNA topological change;chromatin assembly or disassembly;chromatin remodeling;chromosome segregation	5.22
Tb427_060016900	Tb927.6.1400	PPIase	cyclophilin-type peptidyl-prolyl cis-trans isomerase, putative	1.77985	1.69603		peptidyl-prolyl cis-trans isomerase activity	protein peptidyl-prolyl isomerization	axoneme;cilium;cytoplasm;intracellular membrane-bounded organelle	cyclosporin A binding;peptidyl-prolyl cis-trans isomerase activity	protein folding;protein peptidyl-prolyl isomerization
Tb427_070077600	Tb927.7.7000		hook complex protein, conserved	1.75429	1.71117					protein-containing complex binding
Tb427_060047400	Tb927.6.4250		hypothetical protein, conserved	1.72615	2.44026				transport vesicle
Tb427_110174200	Tb927.11.15560	NUP53a	Nucleoporin NUP53a	1.70917	4.53876	nuclear pore	structural constituent of nuclear pore		nuclear pore;nuclear pore central transport channel;nucleus	phospholipid binding;structural constituent of nuclear pore	RNA export from nucleus;protein import into nucleus	2.61
Tb427_080056000	Tb927.8.5070		hypothetical protein, conserved	1.70623	1.64949				cytoplasm
Tb427_070080100	Tb927.7.7240		leucine-rich repeat protein (LRRP), putative	1.70272	2.21893				axoneme
Tb427_110168500	Tb927.11.15000	TbSMN	survival of motor neuron (SMN)-like protein	1.69039	2.01403				nucleolus;nucleoplasm;nucleus	protein binding	RNA splicing;posttranscriptional regulation of gene expression	4
Tb427_090042000				1.68173	1.50612
Tb427_110015600				1.67773	2.3106
Tb427_070067900	Tb927.7.6220		calcium/calmodulin-dependent protein kinase, putative	1.65968	2.53619		ATP binding;protein binding;protein kinase activity	protein phosphorylation	ciliary plasm;cytoplasm	ATP binding;protein kinase activity	mitotic cytokinesis;protein phosphorylation
Tb427_110165900	Tb927.11.14750		PSP1 C-terminal conserved region, putative	1.6568	2.19985				cytoplasm;nucleolus;transport vesicle	mRNA binding	posttranscriptional regulation of gene expression
Tb427_070047100	Tb927.7.4170	ELO2	Fatty acid elongase	1.63865	3.84554	integral component of membrane	3-oxo-arachidoyl-CoA synthase activity;3-oxo-cerotoyl-CoA synthase activity;3-oxo-lignoceronyl-CoA synthase activity;very-long-chain 3-ketoacyl-CoA synthase activity		endoplasmic reticulum;integral component of endoplasmic reticulum membrane;nuclear envelope;nucleus	fatty acid elongase activity	fatty acid elongation;fatty acid elongation, monounsaturated fatty acid;fatty acid elongation, polyunsaturated fatty acid;fatty acid elongation, saturated fatty acid;long-chain fatty acid biosynthetic process;sphingolipid biosynthetic process;very long-chain fatty acid biosynthetic process
Tb427VSG-3240:True:0	VSG-3240			1.63075	1.68121
Tb427_050007700	Tb927.5.350	ISG75	75 kDa invariant surface glycoprotein, putative	1.61709	3.81201	integral component of membrane			plasma membrane;transport vesicle		response to drug
Tb427_090061900	Tb927.9.10830		metal dependent 5'-nucleotidase	1.6164	1.42312		5'-deoxynucleotidase activity		ciliary plasm;cilium;cytoplasm;nuclear lumen;nucleoplasm	5'-deoxynucleotidase activity;5'-nucleotidase activity	pyrimidine deoxyribonucleoside salvage;pyrimidine nucleoside salvage;pyrimidine nucleotide catabolic process
Tb427_090051300	Tb927.9.9140		hypothetical protein, conserved	1.59295	2.93167
Tb427_050008000	Tb927.5.380	ISG75	75 kDa invariant surface glycoprotein, putative	1.57812	1.6126	integral component of membrane			plasma membrane;transport vesicle
Tb427_110143500	Tb927.11.12680		prefoldin subunit 2, putative	1.57151	2.75357	prefoldin complex	unfolded protein binding	protein folding	ciliary plasm;cytoplasm;prefoldin complex;transport vesicle	protein folding chaperone	protein folding
Tb427_110129700	Tb927.11.11350		hypothetical protein, conserved	1.55659	3.12398	integral component of membrane	ATP binding;ATP hydrolysis activity		ciliary plasm;cytoplasm;nuclear lumen
Tb427_110056600	Tb927.11.5150		hypothetical protein, conserved	1.5284	3.23698				nucleoplasm;nucleus	mRNA binding		1.73
Tb427_060009300	Tb927.6.590		hypothetical protein, conserved	1.50179	1.87502				mitochondrion
Tb427_060037500	Tb927.6.3240	BILBO2	Flagellar pocket collar protein BILBO2	1.4867	2.79893				ciliary pocket collar
Tb427_030021500	Tb927.3.2180		Mitochondrial ATP synthase subunit, putative	1.45866	3.80701	integral component of membrane			mitochondrial proton-transporting ATP synthase complex;mitochondrion
Tb427_070018500	Tb927.7.1420		hypothetical protein, conserved	1.44828	3.50048	integral component of membrane			transport vesicle
Tb427_090051900	Tb927.9.9200		alpha-1,2-mannosyltransferase, putative	1.44293	1.46598	integral component of membrane	GDP-Man:Man3GlcNAc2-PP-Dol alpha-1,2-mannosyltransferase activity		endoplasmic reticulum membrane	GDP-Man:Man3GlcNAc2-PP-Dol alpha-1,2-mannosyltransferase activity;alpha-1,2-mannosyltransferase activity	oligosaccharide-lipid intermediate biosynthetic process;protein N-linked glycosylation
Tb427_040028800	Tb927.4.2630		ATP-dependent DEAD/H RNA helicase, putative	1.43296	1.52443	nucleus	ATP binding;RNA binding;RNA helicase activity;helicase activity;nucleic acid binding		nucleolus;nucleus	ATP binding;helicase activity;phosphate ion binding	nucleobase-containing compound metabolic process;rRNA processing	1.85
Tb427_070050500	Tb927.7.4510		Domain of unknown function (DUF4201), putative	1.42699	2.04475				axoneme;cytoplasm
Tb427_100095500	Tb927.10.8870	PFR-AF1	Paraflagellar rod (PFR) assembly factor 1	1.42047	2.38698		syntaxin binding		cytoplasm		cytokinesis
Tb427_100134100	Tb927.10.12670		hypothetical protein, conserved	1.41606	1.44803				cleavage furrow;cytoplasm;flagellum attachment zone
Tb427_060046700	Tb927.6.4180	POMP32	FUN14 family, putative	1.41372	4.62923				integral component of mitochondrial outer membrane;mitochondrial outer membrane;mitochondrion		autophagy of mitochondrion
Tb427_010009000	Tb927.1.1050		Metallo-dependent phosphatase-like domain-containing protein	1.41154	3.34324	integral component of membrane			cytoplasm;endoplasmic reticulum;nuclear envelope;nucleoplasm
Tb427_030011600	Tb927.3.1190		hypothetical protein, conserved	1.40223	1.4406			negative regulation of cell population proliferation	axoneme;cilium;cytoplasm
Tb427_060030000	Tb927.6.2510	SDHAF2	Succinate dehydrogenase assembly factor 2, mitochondrial	1.39042	1.71631	mitochondrial matrix;mitochondrion		protein-FAD linkage	ciliary plasm;cytoplasm;kinetoplast;mitochondrion;nuclear lumen		mitochondrial electron transport, succinate to ubiquinone;mitochondrial respiratory chain complex II assembly;protein-FAD linkage;tricarboxylic acid cycle
Tb427_070055600	Tb927.7.4990		hypothetical protein, conserved	1.38571	3.54037				ciliary plasm;cytoplasm;nuclear lumen
Tb427_090064200	Tb927.9.11230		calmodulin-like protein, putative	1.37947	2.38673		calcium ion binding		axoneme;ciliary basal body;ciliary pro-basal body	calcium ion binding
Tb427_100124200	Tb927.10.11660		hypothetical protein, conserved	1.37052	2.46537				nucleolus;nucleoplasm;nucleus			5.97
Tb427_110059300	Tb927.11.5420		hypothetical protein, conserved	1.35347	3.23215				ciliary basal body;ciliary transition zone
Tb427_090070100	Tb927.9.12150		transport protein particle (TRAPP) subunit, putative	1.34459	1.88096	TRAPP complex;endoplasmic reticulum		Golgi vesicle transport	TRAPP complex;TRAPPI protein complex;TRAPPII protein complex;TRAPPIII protein complex;ciliary plasm;ciliary pocket;cytoplasm;membrane;transport vesicle		endoplasmic reticulum to Golgi vesicle-mediated transport
Tb427_020017200	Tb927.2.3720		ubiquitin-conjugating enzyme, putative	1.33793	3.07812		ATP binding		ciliary plasm;cytoplasm;nuclear lumen;nucleus	ubiquitin conjugating enzyme activity;ubiquitin-protein transferase activity	cellular protein modification process;protein polyubiquitination;ubiquitin-dependent protein catabolic process
Tb427_070042900	Tb927.7.3750		TFIIF-stimulated CTD phosphatase, putative	1.33516	1.6144				ciliary plasm;cytoplasm;mitochondrion;nuclear lumen	phosphoprotein phosphatase activity
Tb427_050022000	Tb927.5.1620		hypothetical protein, conserved	1.31954	3.47422	integral component of membrane
Tb427_110140900	Tb927.11.12410	KKT10	kinetoplastid kinetochore protein 10	1.3177	2.26868		ATP binding;protein kinase activity	protein phosphorylation	cell tip;cytoplasm;flagella connector;kinetochore;nucleus	ATP binding;protein binding;protein kinase activity;protein serine/threonine kinase activity	cell population proliferation;chromosome segregation;mitotic cell cycle;protein phosphorylation
Tb427_010013800	Tb927.1.1730	PAMC1	Polyadenylation mediator complex protein PAMC1, putative	1.30267	4.12473				mitochondrial mRNA editing complex;mitochondrion		mRNA processing;mitochondrial mRNA processing
Tb427_040054500	Tb927.4.5110	kkt8	kinetoplastid kinetochore protein 8	1.28958	1.49269				kinetochore;nucleoplasm;nucleus		chromosome segregation	7
Tb427_100093100	Tb927.10.8630		Sucrase/ferredoxin-like, putative	1.27961	2.16729				ciliary plasm;cytoplasm;mitochondrion;nuclear lumen;nucleoplasm
Tb427_110101500	Tb927.11.9370		hypothetical protein, conserved	1.27945	4.209				axoneme;cytoplasm	calcium-dependent cysteine-type endopeptidase activity	proteolysis
Tb427_030012400	Tb927.3.1270		PRP38 family, putative	1.27307	3.49536	precatalytic spliceosome		mRNA splicing, via spliceosome	nucleoplasm;nucleus			2.45
Tb427_100035900	Tb927.10.3080		methionine biosynthetic protein, putative	1.27241	2.93521		tRNA 4-demethylwyosine alpha-amino-alpha-carboxypropyltransferase activity		cytoplasm;glycosome;mitochondrial inner membrane	tRNA methyltransferase activity	tRNA methylation
Tb427_070025700	Tb927.7.2110	kkt11	kinetoplastid kinetochore protein 11	1.27138	1.65209				kinetochore;nucleoplasm;nucleus		chromosome segregation	5.5
Tb427_030018800	Tb927.3.1910	SLBP1	Histone RNA hairpin-binding protein RNA-binding domain containing protein, putative	1.26856	2.56243		RNA binding;mRNA binding		cytoplasm;histone pre-mRNA 3'end processing complex;nucleoplasm;nucleus	histone pre-mRNA stem-loop binding;mRNA binding	mRNA 3'-end processing by stem-loop binding and cleavage;mRNA transport;posttranscriptional regulation of gene expression	2.46
Tb427_060012300	Tb927.6.890		hypothetical protein, conserved	1.26611	3.69575				nuclear pore;nucleus			6.89
Tb427_100130300	Tb927.10.12290		UDP-Gal or UDP-GlcNAc-dependent glycosyltransferase, putative	1.2536	3.04657	Golgi membrane;integral component of membrane;membrane		protein glycosylation	Golgi apparatus	UDP-glycosyltransferase activity	GPI anchor biosynthetic process
Tb427_040027500	Tb927.4.2500	EIF2AK2	eukaryotic translation initiation factor 2-alpha kinase 2	1.24044	2.29101		ATP binding;protein kinase activity	protein phosphorylation	cytoplasm;cytosolic ribosome;endosome;integral component of membrane;perinuclear endoplasmic reticulum membrane;transport vesicle	ATP binding;elongation factor-2 kinase activity;eukaryotic translation initiation factor 2alpha kinase activity;heme binding;protein kinase activity;protein serine/threonine kinase activity	protein phosphorylation;regulation of eIF2 alpha phosphorylation by heme;regulation of translational initiation by eIF2 alpha phosphorylation
Tb427_110109700	Tb927.11.10110		actin-like protein, putative	1.23659	2.52509				actin cytoskeleton;actin filament;axoneme;cytoplasm	structural constituent of cytoskeleton;structural constituent of postsynaptic actin cytoskeleton	cytoskeleton organization
Tb427_020007000	Tb927.2.1920		expression site-associated gene 5 (ESAG5) protein, putative	1.22827	1.7144		lipid binding		cytoplasm;plasma membrane;transport vesicle
Tb427_110172600	Tb927.11.15400		synaptobrevin, putative	1.22644	2.9378	integral component of membrane	protein binding	vesicle-mediated transport	ciliary plasm;cytoplasm;transport vesicle
Tb427_110156500	Tb927.11.13870		uncharacterized protein, PH0010 family/AmmeMemoRadiSam system protein A, putative	1.22016	3.20928				cytoplasm
Tb427_070036000	Tb927.7.3060	TAC42	Tripartite Attachment Complex Protein 42	1.2045	2.15011				cytoplasm;mitochondrial outer membrane;mitochondrion	protein binding
Tb427_100169000	Tb927.10.15940		cation transporter, putative	1.20002	2.53269	integral component of membrane	cation transmembrane transporter activity	cation transport;transmembrane transport	kinetoplast;membrane;mitochondrion	cation transmembrane transporter activity	cation transport
Tb427_070026600	Tb927.7.2200	TIM9	mitochondrial import inner membrane translocase subunit tim9	1.19987	3.19873				cytoplasm;mitochondrial inner membrane;mitochondrial intermembrane space;mitochondrial intermembrane space protein transporter complex;mitochondrion	protein binding	protein insertion into mitochondrial inner membrane
Tb427_110084400				1.19953	1.70565
Tb427_110165100	Tb927.11.14680	ATR	phosphatidylinositol 3-related kinase, putative	1.19474	2.0783	integral component of membrane	ATP binding;kinase activity;protein binding;protein serine kinase activity;protein threonine kinase activity		cytoplasm;nucleolus;nucleus	1-phosphatidylinositol-3-kinase activity;protein serine/threonine kinase activity	DNA damage checkpoint signaling;cellular protein localization;cellular response to UV;cellular response to hydroxyurea;cellular response to ionizing radiation;cellular response to methyl methanesulfonate;mitotic G1/S transition checkpoint signaling;mitotic cell cycle;mitotic cell cycle checkpoint si
Tb427_090032700	Tb927.9.6060	ERV1	ERV/ALR sulfhydryl oxidase domain-containing protein	1.19373	1.68912		flavin-linked sulfhydryl oxidase activity;thiol oxidase activity	obsolete oxidation-reduction process	cytoplasm;mitochondrial intermembrane space;mitochondrial outer membrane;mitochondrion	flavin adenine dinucleotide binding;flavin-linked sulfhydryl oxidase activity;protein-disulfide reductase activity;thiol oxidase activity	iron-sulfur cluster assembly;mitochondrion morphogenesis;protein import into mitochondrial intermembrane space;protein targeting to mitochondrion
Tb427_080008900	Tb927.8.870		CAMK/CAMKL family protein kinase, putative	1.19138	3.03028		ATP binding;protein kinase activity	protein phosphorylation	ciliary plasm;cytoplasm;nuclear lumen;nucleus	ATP binding;protein serine/threonine kinase activity	intracellular signal transduction;protein phosphorylation
Tb427_100107000	Tb927.10.10020	RABEX5	Rab5 GDP/GTP exchange factor (Rabex-5), putative	1.19041	2.33113				Golgi apparatus;ciliary pocket;cytoplasm;endosome;transport vesicle		cytokinesis;endocytosis;posttranscriptional regulation of gene expression
Tb427_040048500	Tb927.4.4540		zinc finger domain, LSD1 subclass, putative	1.1792	1.80772	nucleus			cytoplasm
Tb427_000488000				1.17629	1.79536
Tb427_040028900	Tb927.4.2640		hypothetical protein, conserved	1.17467	2.36118		protein binding		paraflagellar rod	protein-containing complex binding
Tb427_100095000	Tb927.10.8820	SMEE1	hook complex protein, conserved	1.16774	2.22525				bilobe structure	protein-containing complex binding	bilobe structure assembly
Tb427_030021000	Tb927.3.2130		RNA pseudouridylate synthase, putative	1.16374	2.60126		RNA binding;pseudouridine synthase activity	RNA modification;pseudouridine synthesis	mitochondrion
Tb427_070064100	Tb927.7.5820		Monooxygenase, putative	1.14973	3.74615		FAD binding;monooxygenase activity		kinetoplast;mitochondrial membrane;mitochondrion	oxidoreductase activity	ubiquinone biosynthetic process
Tb427_030054000	Tb927.3.5050		60S ribosomal protein L4	1.14842	2.81219	ribosome	structural constituent of ribosome	translation	cytoplasm;cytosolic large ribosomal subunit;intracellular anatomical structure;nucleolus;ribosome	RNA binding;mRNA binding;structural constituent of ribosome	translation
Tb427_100045400	Tb927.10.4100		hypothetical protein, conserved	1.14835	3.05905				nucleoplasm;nucleus			4.93
Tb427_080054600	Tb927.8.4930		hypothetical protein, conserved	1.141	1.88361				kinetoplast;mitochondrion
Tb427_050030900				1.13563	1.7409
Tb427_080074200	Tb927.8.6790		hypothetical protein, conserved	1.1276	2.18025		protein binding		cytoplasm
Tb427_100143200	Tb927.10.13540	RBP12	RNA-binding protein, putative	1.1167	1.88113		nucleic acid binding		cytoplasm;nucleus;ribonucleoprotein complex	RNA binding;mRNA binding	RNA processing;posttranscriptional regulation of gene expression
Tb427_100126100	Tb927.10.11870	GRBC5	Guide RNA binding complex protein 5	1.11459	2.75222				cytoplasm;kinetoplast;mitochondrial mRNA editing complex;mitochondrion	RNA binding	RNA metabolic process;RNA modification;mitochondrial mRNA processing
Tb427_040017400	Tb927.4.1510		phospholipid-translocating ATPase, putative	1.11255	2.28092	integral component of membrane	ATP binding;ATPase-coupled intramembrane lipid transporter activity;magnesium ion binding;nucleotide binding	phospholipid transport	ciliary pocket;cytoplasm;endosome;plasma membrane;trans-Golgi network;transport vesicle	ATPase-coupled intramembrane lipid transporter activity	endocytosis;phospholipid translocation;retrograde vesicle-mediated transport, Golgi to endoplasmic reticulum
Tb427_090050900	Tb927.9.9090		WD domain, G-beta repeat, putative	1.09835	3.23662	ribosome	protein binding		ciliary basal body;ciliary pro-basal body;nucleus
Tb427_080019600	Tb927.8.1680	kkt12	kinetoplastid kinetochore protein 12	1.09166	5.20737				kinetochore;nucleus		chromosome segregation;posttranscriptional regulation of gene expression	5.52
Tb427_070012900	Tb927.7.930	ZC3H17	zinc finger CCCH domain containing protein 17	1.09051	3.11768					RNA binding
Tb427_050018100	Tb927.5.1340	SYF1	pre-mRNA splicing factor, putative	1.08464	2.40545		protein binding	RNA processing	Prp19 complex;U2-type catalytic step 2 spliceosome;catalytic step 2 spliceosome;nucleoplasm;nucleus;post-mRNA release spliceosomal complex;spliceosomal snRNP complex		generation of catalytic spliceosome for first transesterification step;mRNA splicing, via spliceosome;mRNA trans splicing, via spliceosome	5.59
Tb427_030044500	Tb927.3.4140		hypothetical protein, conserved	1.08329	2.75342				mitochondrion;nucleoplasm
Tb427_040034100	Tb927.4.3160	DAT	dihydroxyacetone phosphate acyltransferase, putative	1.04242	3.82946		O-acyltransferase activity;acyltransferase activity;glycerone-phosphate O-acyltransferase activity	cellular lipid metabolic process	acidocalcisome;cytoplasm;glycosome;mitochondrial membrane	glycerol-3-phosphate O-acyltransferase activity	ether lipid biosynthetic process;fatty acid metabolic process;glycerol-3-phosphate metabolic process;phospholipid biosynthetic process;triglyceride biosynthetic process
Tb427_100135800	Tb927.10.12860		pre-RNA processing PIH1/Nop17, putative	1.03588	3.5169
Tb427_100096000	Tb927.10.8920	TbGRP	ras-like small GTPase, putative	1.01987	3.98812		GTP binding		EGO complex;Gtr1-Gtr2 GTPase complex;ciliary plasm;cytoplasm;lysosome;nuclear lumen;nucleus;transport vesicle	GTP binding;GTPase activity	cellular response to amino acid stimulus;cellular response to starvation;positive regulation of TOR signaling;regulation of autophagy
enriched proteins 6h post RNAi induction compared to 24h (TP2)
Tb427_040051900	Tb927.4.4840	AATP7	amino acid transporter 7, putative	-3.6935	1.42645				ciliary plasm;cytoplasm;membrane;nuclear lumen	amine transmembrane transporter activity	amino acid transport
Tb427_000285800				-2.94167	1.5045
Tb427_100099600	Tb927.10.9240		Tir chaperone protein (CesT) family, putative	-2.80931	3.00424			protein secretion by the type III secretion system	bilobe structure;cell tip;ciliary basal body;ciliary pro-basal body		posttranscriptional regulation of gene expression
Tb427_060028500	Tb927.6.2360		adenosine kinase, putative	-2.55241	4.94887		adenosine kinase activity;nucleotide binding	AMP salvage;purine ribonucleoside salvage	ciliary plasm;cytoplasm;cytosol;glycosome;nucleoplasm;nucleus	adenosine kinase activity	purine ribonucleotide biosynthetic process
Tb427_080035000	Tb927.8.3050	TZP62	Chitobiase/beta-hexosaminidase C-terminal domain containing protein, putative	-2.54687	1.64575	integral component of membrane			ciliary transition zone
Tb427_100155700	Tb927.10.14740		hypothetical protein, conserved	-2.43704	1.48797				endoplasmic reticulum;nuclear envelope
Tb427_110098700	Tb927.11.9100		Domain of unknown function (DUF4586), putative	-2.37913	3.67097	cytoplasm;microtubule organizing center			axoneme;paraflagellar rod		posttranscriptional regulation of gene expression
Tb427_080041800	Tb927.8.3680	KKT4	kinetoplastid kinetochore protein 4	-2.14383	3.72472				kinetochore;nucleus;spindle microtubule	microtubule binding	chromosome segregation	7.2
Tb427_040051800	Tb927.4.4820	AATP10	amino acid transporter 10, putative	-2.08259	1.77533				endoplasmic reticulum;membrane;transport vesicle	amine transmembrane transporter activity	amino acid transport
Tb427_100145400	Tb927.10.13730		60S ribosomal protein L7, putative	-2.06817	2.02451				cytosolic large ribosomal subunit;nucleolus;ribosome	RNA binding;structural constituent of ribosome	maturation of LSU-rRNA from tricistronic rRNA transcript (SSU-rRNA, 5.8S rRNA, LSU-rRNA);translation
Tb427_100042500	Tb927.10.3790		hypothetical protein, conserved	-1.90451	2.28914				nucleolus;nucleus	mRNA binding		3
Tb427_040036500	Tb927.4.3370		hypothetical protein, conserved	-1.88842	3.48945				axoneme;cytoplasm;endoplasmic reticulum;paraflagellar rod	adenyl-nucleotide exchange factor activity
Tb427_100071300	Tb927.10.6680		member of the NOL1/NOP2/sun family of proteins	-1.87979	4.57162		RNA binding;methyltransferase activity	RNA methylation	ciliary plasm;cytoplasm;nuclear lumen	methyltransferase activity	RNA methylation
Tb427_100121000	Tb927.10.11400		WD domain, G-beta repeat, putative	-1.86484	1.8146		protein binding		cytoplasm;nucleoplasm;nucleus
Tb427_090055200	Tb927.9.9730	FP45	Flagellar pocket protein FP45	-1.72195	3.70252				bilobe structure;ciliary pocket;cytoplasm	RNA polymerase II CTD heptapeptide repeat phosphatase activity	dephosphorylation of RNA polymerase II C-terminal domain
Tb427_070068800	Tb927.7.6310	PLK	polo-like protein kinase	-1.69324	1.55389		ATP binding;protein binding;protein kinase activity	protein phosphorylation	centrosome;cytoplasm;nucleus;spindle pole	ATP binding;obsolete protein kinase activity involved in regulation of protein localization to cell division site involved in cytokinesis;protein binding;protein serine/threonine kinase activity	mitotic cell cycle;protein phosphorylation;regulation of cytokinesis	2.47
Tb427_110179400	Tb927.11.16050	DYX1C1	CS domain/TPR repeat, putative	-1.67592	2.9534		protein binding	cilium movement	cytoplasm
Tb427_070044400	Tb927.7.3900	VTC1	vacuolar transporter chaperone, putative	-1.66252	2.81526	integral component of membrane			acidocalcisome;axoneme		posttranscriptional regulation of gene expression
Tb427_100095700	Tb927.10.8890		kinetoplast DNA-associated protein, putative	-1.60789	2.1197				kinetoplast;mitochondrion	DNA binding;phosphate ion binding	DNA packaging
Tb427_020032100	Tb927.2.6100		hypothetical protein, conserved	-1.54263	2.2812				cytoplasm;kinetoplast;mitochondrion	telomeric DNA binding	mitochondrial RNA processing;mitochondrial genome maintenance
Tb427_080069500	Tb927.8.6380		hypothetical protein, conserved	-1.51188	1.55917	integral component of membrane			endoplasmic reticulum;nucleus			2.32
Tb427_090014400	Tb927.9.2390		hypothetical protein, conserved	-1.47514	2.15293				cell tip
Tb427_110030000	Tb927.11.2510		NUC173 domain containing protein, putative	-1.44647	1.56495				cytoplasm;membrane;nucleolus;nucleus			1.22
Tb427_040009600	Tb927.4.770	upl3	ubiquitin-protein ligase, putative	-1.43945	3.56256		ligase activity;metal ion binding;ubiquitin-protein transferase activity		nucleolus;nucleus			3.97
Tb427_110051400				-1.36509	1.82389
Tb427_100139800	Tb927.10.13270		Periodic tryptophan protein 2 homolog, putative	-1.34262	2.40177	ribosome	protein binding		Pwp2p-containing subcomplex of 90S preribosome;nucleolus;nucleoplasm;nucleus;small-subunit processome	snoRNA binding	maturation of SSU-rRNA from tricistronic rRNA transcript (SSU-rRNA, 5.8S rRNA, LSU-rRNA);ribosomal small subunit assembly	3.03
Tb427_070039100	Tb927.7.3380		Ribosomal L28e protein family/Mak16 protein C-terminal region, putative	-1.30757	2.33668				nucleolus;nucleus;preribosome, large subunit precursor		maturation of 5.8S rRNA;maturation of LSU-rRNA	5.53
Tb427_100161800	Tb927.10.15310		hypothetical protein, conserved	-1.28618	1.71967				cytoplasm	mRNA binding	posttranscriptional regulation of gene expression;response to drug
Tb427_030028900	Tb927.3.2830		brix domain containing protein, putative	-1.27608	3.18689				nucleolus;preribosome, large subunit precursor	rRNA binding	ribosomal large subunit assembly
Tb427_100066700				-1.2448	1.76558
Tb427_060037600	Tb927.6.3250		C2H2 type zinc-finger (2 copies), putative	-1.22763	1.61545				ciliary plasm;cytoplasm;nuclear lumen	zinc ion binding
Tb427_110073600	Tb927.11.6850		Optic atrophy 3 protein (OPA3), putative	-1.22131	2.44937				mitochondrion		regulation of lipid metabolic process
Tb427_110154100	Tb927.11.13640	JBP1	J-binding protein	-1.21548	1.59305				nuclear lumen;nucleus	ATP-dependent activity, acting on DNA;DNA binding;ferrous iron binding;thymine dioxygenase activity	base J metabolic process;obsolete gene silencing;transcription-coupled nucleotide-excision repair
Tb427_080069300	Tb927.8.6360		SPRY domain containing protein, putative	-1.18459	2.40426		protein binding;zinc ion binding		cytoplasm;nucleus;transport vesicle		proteasome-mediated ubiquitin-dependent protein catabolic process
Tb427_110036300	Tb927.11.3130	GAT2	glycosomal transporter (GAT2)	-1.14059	1.78289	integral component of membrane	ATP binding;ATP hydrolysis activity;ATPase-coupled transmembrane transporter activity	transmembrane transport	glycosome;glycosome membrane;integral component of membrane;peroxisomal membrane	ATP binding;ATP hydrolysis activity;ATPase-coupled transmembrane transporter activity;long-chain fatty acid transporter activity	fatty acid beta-oxidation;fatty acid transport;long-chain fatty acid import into peroxisome;peroxisome organization;very long-chain fatty acid catabolic process
Tb427_110183000	Tb927.11.16340		Importin-beta N-terminal domain/HEAT-like repeat, putative	-1.13545	2.16118			intracellular protein transport;protein import into nucleus	cytoplasm;nuclear pore;nucleoplasm;nucleus	nuclear import signal receptor activity;nuclear localization sequence binding	protein import into nucleus
Tb427_110015500	Tb927.11.1080	NOP60	Nucleolar protein 60	-1.13098	2.59863				nucleolus;nucleus;spindle			5.33
Tb427_020024700	Tb927.2.4980		EMG1/NEP1 methyltransferase, putative	-1.12429	1.90115		methyltransferase activity		nucleolus;nucleus;small-subunit processome	rRNA (pseudouridine) methyltransferase activity;rRNA binding	rRNA base methylation	2.17
Tb427_080037600	Tb927.8.3310	ELP3b	Elongator-like Protein 3b	-1.12058	2.88351		4 iron, 4 sulfur cluster binding;N-acetyltransferase activity;catalytic activity;iron-sulfur cluster binding;metal ion binding;tRNA binding		cytoplasm;elongator holoenzyme complex;nuclear lumen;nucleolus;nucleus;spindle	N-acetyltransferase activity	histone acetylation;maintenance of rDNA;negative regulation of DNA-templated transcription, elongation;tRNA wobble base 5-methoxycarbonylmethyl-2-thiouridinylation	3.52
Tb427_020012600	Tb927.2.2950		Nop14-like family, putative	-1.11182	2.22642	small-subunit processome			nucleolus;nucleus			2.25
Tb427_030038700	Tb927.3.3590		U3 small nucleolar ribonucleoprotein protein MPP10, putative	-1.09606	2.53702	Mpp10 complex;nucleus;sno(s)RNA-containing ribonucleoprotein complex		rRNA processing	Mpp10 complex;cytoplasm;nucleolus;nucleus;small-subunit processome			4.53
Tb427_100140200	Tb927.10.13310	RPB5z	DNA-directed RNA polymerase I subunit RPB5z, putative	-1.06886	2.12423		DNA binding;DNA-directed 5'-3' RNA polymerase activity	transcription, DNA-templated	RNA polymerase I complex;RNA polymerase II, core complex;RNA polymerase III complex;ciliary plasm;cytoplasm;nuclear lumen;nucleolus;nucleus	DNA-directed 5'-3' RNA polymerase activity	transcription, DNA-templated	2.75
Lister Strain 427 Gene ID - identified by MS analysis	TREU927 Gene ID - used for further characterization	Name	Product description	difference PPL2 RNAi 48h/0h	p-value PPL2 RNAi 48h/0h [log10]	Nuclear enrichment score (Goos et al., 2017)	Curated GO Components (TriTrypDB)	Curated GO Functions (TriTrypDB)	Computed GO Functions (TriTrypDB)	Curated GO Processes (TriTrypDB)	Computed GO Processes (TriTrypDB)	Nuclear enrichment score (Goos et al., 2017)	overlap of different timepoints (TP)
enriched proteins 48h post RNAi induction compared to 0h (TP3)
Tb427_020011600	Tb927.2.2670	H4V	histone H4 variant	1.92054	3.95818	nucleosome	DNA binding;protein heterodimerization activity		nucleoplasm;nucleus	DNA binding	chromosome organization;nucleosome assembly
Tb427_090055400	Tb927.9.9750		membrane- trafficking protein, putative	1.68126	1.56566	integral component of membrane		protein transport	ciliary pocket;transport vesicle
Tb427_080035000	Tb927.8.3050	TZP62	Chitobiase/beta-hexosaminidase C-terminal domain containing protein, putative	1.66835	1.44215	integral component of membrane			ciliary transition zone
Tb427_070018200	Tb927.7.1390	RBSR2	RNA-binding protein, putative	1.66328	1.86498		nucleic acid binding		nuclear lumen
Tb427_100054600	Tb927.10.5050		mitochondrial ATP synthase epsilon chain	1.56862	1.67738	mitochondrial proton-transporting ATP synthase complex, catalytic sector F(1)	proton-transporting ATP synthase activity, rotational mechanism	ATP synthesis coupled proton transport	cytoplasm;mitochondrial inner membrane;mitochondrial proton-transporting ATP synthase complex, catalytic sector F(1);mitochondrion
Tb427_090077900	Tb927.9.13070	HSBP1	Heat shock factor binding 1 domain-containing protein	1.53638	1.78395		transcription corepressor activity		bilobe structure;ciliary plasm;cytoplasm;cytosol;nucleus		cellular heat acclimation
Tb427_100129300	Tb927.10.12190		RAB-interacting protein, putative	1.41867	1.7786	integral component of membrane			Golgi apparatus
Tb427_110168100	Tb927.11.14970		hypothetical protein, conserved	1.39998	1.53332				cytoplasm;paraflagellar rod
Tb427_070014600	Tb927.7.1080		hypothetical protein, conserved	1.29004	1.78408				cytoplasm;mitochondrion;nucleolus
enriched proteins 0h post RNAi induction compared to 48h (TP3)
Tb427_020008700	Tb927.2.2230		hypothetical protein, conserved	-2.59579	3.3919				cytoplasm;endoplasmic reticulum
Tb427_100036600	Tb927.10.3150		N-acetyltransferase, putative	-2.2717	1.34821		N-acetyltransferase activity		NatA complex;cytoplasm	N-acetyltransferase activity	histone acetylation;metabolic process;mitotic sister chromatid cohesion
Tb427_090054000	Tb927.9.9580		tubulin tyrosine ligase protein, putative	-2.07707	3.12456		ATP binding	cellular protein modification process	axoneme;cilium;cytoplasm;nuclear lumen;nucleolus;nucleoplasm	tubulin binding;tubulin-glutamic acid ligase activity	cellular protein modification process;microtubule cytoskeleton organization;protein polyglutamylation
Tb427_050016300	Tb927.5.1150	PRP43	RNA helicase Prp43	-2.06483	1.66665		ATP binding;helicase activity;nucleic acid binding		nucleolus;nucleoplasm;nucleus		RNA splicing	3.36
Tb427_110090900	Tb927.11.8320		hypothetical protein, conserved	-1.90429	1.85871				cytoplasm;nuclear envelope
Tb427_110078800	Tb927.11.7310		RNA binding protein, putative	-1.86494	2.48115		nucleic acid binding		nucleolus;nucleus	RNA binding		2.19
Tb427_100054400	Tb927.10.5030		ubiquitin/ribosomal protein S27a, putative	-1.86012	1.80222	ribosome	metal ion binding;structural constituent of ribosome	translation	cytoplasm;nucleus;ribosome	heme binding;protein tag;structural constituent of ribosome;ubiquitin protein ligase binding	modification-dependent protein catabolic process;protein ubiquitination;ribosome biogenesis;translation
Tb427_090078000	Tb927.9.13100		ankyrin repeat protein, putative	-1.82601	1.80871		protein binding		ciliary plasm;cytoplasm;nuclear lumen;nucleoplasm
Tb427_100160400	Tb927.10.15170		hypothetical protein, conserved	-1.76061	1.58683				ciliary plasm;cytoplasm;nuclear lumen;nucleolus;nucleus	mRNA binding		2.67
Tb427_110043800	Tb927.11.3830		hypothetical protein, conserved	-1.74909	2.19286				nucleolus;nucleus			2.01
Tb427_030027400	Tb927.3.2680		Ubiquitin-like domain containing protein, putative	-1.69194	1.95777		protein binding		ciliary plasm;cytoplasm	alpha-tubulin binding	microtubule cytoskeleton organization;post-chaperonin tubulin folding pathway;tubulin complex assembly
Tb427_030044700	Tb927.3.4160		XPC-binding domain/UBA/TS-N domain containing protein, putative	-1.64638	1.76054		damaged DNA binding;protein binding	nucleotide-excision repair;proteasome-mediated ubiquitin-dependent protein catabolic process	cytosol;nuclear lumen;nucleolus;nucleoplasm	polyubiquitin modification-dependent protein binding;proteasome binding;ubiquitin binding	proteasome-mediated ubiquitin-dependent protein catabolic process
Tb427_100146400	Tb927.10.13830	PAM27	Presequence translocase-associated motor 27	-1.63856	2.17332	integral component of membrane			integral component of membrane;mitochondrial inner membrane;mitochondrion	unfolded protein binding	protein folding;protein targeting to mitochondrion
Tb427_110098700	Tb927.11.9100		Domain of unknown function (DUF4586), putative	-1.62717	1.40755	cytoplasm;microtubule organizing center			axoneme;paraflagellar rod		posttranscriptional regulation of gene expression
Tb427_090025000	Tb927.9.4290		hypothetical protein, conserved	-1.53254	1.56099				nucleolus;nucleus			3.37
Tb427_100012300	Tb927.10.920		Ribosomal protein L1p/L10e family, putative	-1.47186	1.59316				nucleolus;nucleus			2.25
Tb427_020020800	Tb927.2.4445		hypothetical protein, conserved	-1.44848	1.65265						posttranscriptional regulation of gene expression
Tb427_080060300	Tb927.8.5490		Nucleolar protein,Nop52, putative	-1.41663	1.55017	preribosome, small subunit precursor		rRNA processing	cytoplasm;nucleolus;nucleus;preribosome, large subunit precursor		rRNA processing	2.1
Tb427_070010000	Tb927.7.660	CLD1	Jumonji domain protein CLD1	-1.39625	1.52103				ciliary plasm;cytoplasm	2-oxoglutarate-dependent dioxygenase activity
Tb427_080037600	Tb927.8.3310	ELP3b	Elongator-like Protein 3b	-1.3214	1.59253		4 iron, 4 sulfur cluster binding;N-acetyltransferase activity;catalytic activity;iron-sulfur cluster binding;metal ion binding;tRNA binding		cytoplasm;elongator holoenzyme complex;nuclear lumen;nucleolus;nucleus;spindle	N-acetyltransferase activity	histone acetylation;maintenance of rDNA;negative regulation of DNA-templated transcription, elongation;tRNA wobble base 5-methoxycarbonylmethyl-2-thiouridinylation	3.52
Tb427_030024400	Tb927.3.2470	PUF8	Pumilio homology domain family member 8	-1.21804	1.60116		RNA binding		nucleolus	mRNA binding	regulation of translation
Tb427_060041800	Tb927.6.3690	CFIIm	pre-mRNA cleavage complex II Clp1-like, conserved	-1.18257	2.12445		ATP binding		nucleoplasm;nucleus;tRNA-intron endonuclease complex	polynucleotide 5'-hydroxyl-kinase activity;polyribonucleotide 5'-hydroxyl-kinase activity	RNA processing;mRNA polyadenylation;tRNA splicing, via endonucleolytic cleavage and ligation;targeting of mRNA for destruction involved in RNA interference
Tb427_090012500	Tb927.9.2120		hypothetical protein, conserved	-1.10331	1.84558				nucleolus;nucleus			2.45
Tb427_110025600	Tb927.11.2070	FAZ36	Flagellum attachment zone protein 36	-1.04774	3.28344				flagellum attachment zone

## Sheet: S3E PolIE RNAi proteome
Lister Strain 427 Gene ID - identified by MS analysis	TREU927 Gene ID - used for further characterization	Name	Product description	difference PolIE RNAi 48h/0h	p-value PolIE RNAi 48h/0h [log10]	Computed GO Components	Computed GO Functions	Computed GO Processes	Curated GO Components	Curated GO Functions	Curated GO Processes	Nuclear enrichment score (Goos et al., 2017)	overlap of different timepoints (TP)
48h post RNAi induction (TP1)
Tb427VSG-1954				4.90549	6.32769								TP2
Tb427_100032300	Tb927.10.2790		Conserved oligomeric complex COG6, putative	3.85935	5.1097	Golgi membrane;Golgi transport complex		intra-Golgi vesicle-mediated transport;protein transport	Golgi apparatus;Golgi transport complex;ciliary plasm;cytoplasm;nuclear lumen		intra-Golgi vesicle-mediated transport
Tb427_100015200	Tb927.10.1040	CBP1B	serine peptidase, Clan SC, Family S10	3.75225	6.27069		serine-type carboxypeptidase activity	proteolysis		serine-type carboxypeptidase activity	proteolysis;response to drug
Tb427_000106600				3.6285	3.19516								TP2
Tb427VSG-531				3.59073	4.45821								TP2
Tb427_030041000	Tb927.3.3820		hypothetical protein, conserved	3.44083	6.28632	integral component of membrane			nuclear envelope				TP2
Tb427_100164400	Tb927.10.15590	MIP	macrophage infectivity potentiator, precursor, putative	3.3911	6.81889		peptidyl-prolyl cis-trans isomerase activity		cytoplasm	FK506 binding;peptidyl-prolyl cis-trans isomerase activity	chaperone-mediated protein folding;protein folding;protein peptidyl-prolyl isomerization		TP2
Tb427_050038600	Tb927.5.3210	SUMO	small ubiquitin-related modifier	3.29167	3.5965		protein binding		ciliary plasm;cytoplasm;nuclear lumen;nucleolus;nucleus	protein tag;ubiquitin-like protein ligase binding	protein sumoylation
Tb427_090055800	Tb927.9.9840	GCVH	lipoic acid containing carrier protein, putative	3.19717	7.89491	glycine cleavage complex	transferase activity	glycine decarboxylation via glycine cleavage system	glycine cleavage complex;kinetoplast;mitochondrion		glycine catabolic process;posttranscriptional regulation of gene expression		TP2
Tb427_110047200	Tb927.11.4200		mannose-specific lectin, putative	2.99324	2.06051	membrane			COPII-coated ER to Golgi transport vesicle;Golgi membrane;ciliary plasm;cytoplasm;endoplasmic reticulum membrane;endoplasmic reticulum-Golgi intermediate compartment;integral component of membrane;nuclear lumen	mannose binding	Golgi organization;endoplasmic reticulum organization;endoplasmic reticulum to Golgi vesicle-mediated transport;posttranscriptional regulation of gene expression;protein secretion		TP2
Tb427_110063300	Tb927.11.5820		Inhibitor of apoptosis-promoting Bax1, putative	2.94807	1.49474	integral component of membrane			kinetoplast;mitochondrion				TP2
Tb427_000488000				2.88464	2.03152								TP2
Tb427_070075300	Tb927.7.6860		expression site-associated gene 5 (ESAG5) protein, putative	2.74144	1.65576		lipid binding						TP2
Tb427_000488100				2.7384	4.3463								TP2
Tb427_110155200	Tb927.11.13750	RAB4	Ras-related protein Rab4	2.73831	4.81933		GTP binding;GTPase activity		endosome;transport vesicle	GTPase activity	regulation of endocytosis;small GTPase mediated signal transduction		TP2
Tb427_080007100	Tb927.8.690	PIN1	peptidyl-prolyl cis-trans isomerase	2.7019	4.59433		peptidyl-prolyl cis-trans isomerase activity		ciliary plasm;cytoplasm;cytosol;nuclear lumen;nucleus	peptidyl-prolyl cis-trans isomerase activity	cellular heat acclimation;protein folding		TP2
Tb427_040033100	Tb927.4.3060		hypothetical protein, conserved	2.58602	1.7782				nucleoplasm				TP2
Tb427_070017000	Tb927.7.1280		hypothetical protein, conserved	2.57659	1.34078	integral component of membrane			ciliary plasm;cytoplasm;nuclear lumen;transport vesicle				TP2
Tb427_080049500	Tb927.8.4460		Domain of Unknown Function (DUF1042), putative	2.49423	5.32126				axoneme;endoplasmic reticulum	microtubule binding	regulation of cytoskeleton organization		TP2
Tb427VSG-322				2.46684	4.8562								TP2
Tb427_070036100	Tb927.7.3070		UAA transporter family, putative	2.40562	1.41492			transmembrane transport	ciliary plasm;cytoplasm;endoplasmic reticulum;flagellum attachment zone;integral component of Golgi membrane;integral component of endoplasmic reticulum membrane;nuclear envelope;nuclear lumen;nucleus	UDP-galactose transmembrane transporter activity;UDP-glucose transmembrane transporter activity;transmembrane transporter activity	UDP-galactose transmembrane transport		TP2
Tb427_110015000	Tb927.11.1030	kkt7	kinetoplastid kinetochore protein 7	2.3928	5.95191				kinetochore;nucleus		chromosome segregation		TP2
Tb427_030006100	Tb927.3.640		hypothetical protein, conserved	2.35156	1.75015	integral component of membrane			cytoplasm;transport vesicle				TP2
Tb427_050037400	Tb927.5.3090		Mitochondrial ATP synthase subunit, putative	2.32682	5.42689				ciliary plasm;cytoplasm;mitochondrial proton-transporting ATP synthase complex;mitochondrion;nuclear lumen;transport vesicle				TP2
Tb427_000658600				2.31501	5.80964								TP2
Tb427_040054500	Tb927.4.5110	kkt8	kinetoplastid kinetochore protein 8	2.3072	6.25243				kinetochore;nucleoplasm;nucleus		chromosome segregation		TP2
Tb427_070077600	Tb927.7.7000		hook complex protein, conserved	2.29454	2.0226					protein-containing complex binding			TP2
Tb427VSG-636				2.26458	1.83585								TP2
Tb427_090007400	Tb927.9.1610		CDP-diacylglycerol--inositol 3-phosphatidyltransferase, putative	2.24994	4.81877	integral component of membrane;membrane	phosphotransferase activity, for other substituted phosphate groups	phospholipid biosynthetic process	Golgi apparatus;endoplasmic reticulum;nuclear envelope;transport vesicle	CDP-diacylglycerol-inositol 3-phosphatidyltransferase activity;phosphatidylinositol transfer activity	phosphatidylinositol biosynthetic process;phospholipid biosynthetic process		TP2
Tb427_100135700	Tb927.10.12850	TRF	ttaggg binding factor	2.24204	1.38537				nucleoplasm;nucleus;telomere-telomerase complex	telomeric DNA binding			TP2
Tb427_110009600	Tb927.11.540	ABCT	ABC transporter, mitochondrial, putative	2.21863	1.35288	integral component of membrane	ATP binding;ATP hydrolysis activity;ATPase-coupled transmembrane transporter activity	transmembrane transport	ATP-binding cassette (ABC) transporter complex;integral component of membrane;kinetoplast;mitochondrial outer membrane;mitochondrion	ATP binding;ATPase-coupled transmembrane transporter activity	transmembrane transport;transport		TP2
Tb427_090036200	Tb927.9.6460		hypothetical protein, conserved	2.21848	1.65262				nuclear pore;nucleus				TP2
Tb427_110006200	Tb927.11.230	CPSF100	cleavage and polyadenylation specificity factor subunit 2	2.19962	1.56939	mRNA cleavage and polyadenylation specificity factor complex		mRNA cleavage;mRNA polyadenylation	mRNA cleavage and polyadenylation specificity factor complex;nucleoplasm;nucleus	RNA binding;mRNA 3'-UTR binding	mRNA 3'-end processing by stem-loop binding and cleavage;mRNA cleavage;mRNA polyadenylation;mRNA trans splicing, via spliceosome;pre-mRNA cleavage required for polyadenylation		TP2
Tb427_080080200	Tb927.8.7440		lipase, putative	2.19321	4.76249	integral component of membrane		lipid metabolic process	cytoplasm;transport vesicle	triglyceride lipase activity			TP2
Tb427_090035100	Tb927.9.6320		hypothetical protein, conserved	2.16731	5.78081				nucleoplasm				TP2
Tb427_110054600	Tb927.11.4950		hypothetical protein, conserved	2.14198	4.83502				cilium;cytoplasm
Tb427_080026200	Tb927.8.2310		(H+)-ATPase G subunit, putative	2.13916	4.45518	vacuolar proton-transporting V-type ATPase complex	ATPase-coupled transmembrane transporter activity	proton transmembrane transport	acidocalcisome;mitochondrion;myosin complex;transport vesicle;vacuolar proton-transporting V-type ATPase complex	ATP hydrolysis activity;P-type proton-exporting transporter activity	response to drug;vacuolar acidification		TP2
Tb427_030008300	Tb927.3.860	ACP	Acyl carrier protein, mitochondrial	2.12345	3.79425			fatty acid biosynthetic process	mitochondrial matrix;mitochondrial respiratory chain complex I;mitochondrion	acyl binding;acyl carrier activity	fatty acid biosynthetic process		TP2
Tb427_090024100	Tb927.9.4000		hypothetical protein, conserved	2.11519	4.20762				cytoplasm;nucleus;telomere-telomerase complex	telomeric DNA binding
Tb427_060012800				2.09845	5.45576
Tb427_110044000	Tb927.11.3850		AMP deaminase, putative	2.09817	2.12213		AMP deaminase activity;deaminase activity	IMP salvage	ciliary basal body;cytoplasm;cytosol;glycosome	AMP deaminase activity;deaminase activity	AMP metabolic process;IMP biosynthetic process;purine ribonucleoside monophosphate biosynthetic process		TP2
Tb427_100067700	Tb927.10.6330	KKT1	kinetoplastid kinetochore protein 1	2.08491	5.29318				cytoplasm;kinetochore		chromosome segregation		TP2
Tb427_110139100	Tb927.11.12240		cysteine peptidase, Clan CA, family C19, putative	2.08383	5.48022		thiol-dependent deubiquitinase	protein deubiquitination;ubiquitin-dependent protein catabolic process	cytoplasm;mitochondrial outer membrane;mitochondrion		response to drug;ubiquitin-dependent protein catabolic process		TP2
Tb427_110039900	Tb927.11.3480		Sin-like protein conserved region, putative	2.07664	4.99539	nucleus		transcription, DNA-templated	RNA polymerase III complex;cytoplasm;nucleoplasm;nucleus				TP2
Tb427_110120500	Tb927.11.10520	KKT2	kinetoplastid kinetochore protein 2	2.07296	3.24287		ATP binding;protein kinase activity;protein serine kinase activity;protein threonine kinase activity	protein phosphorylation	cytoplasm;kinetochore;nucleoplasm;nucleus	ATP binding;protein serine/threonine kinase activity	chromosome segregation;intracellular signal transduction;peptidyl-serine phosphorylation;protein phosphorylation		TP2
Tb427_080055800	Tb927.8.5050		OTU-like cysteine protease, putative	2.07174	4.98043				ciliary plasm;cytoplasm;nuclear lumen	thiol-dependent deubiquitinase	protein deubiquitination		TP2
Tb427_090038800	Tb927.9.6940		DNA topoisomerase type IB small subunit	2.05493	4.86037	chromosome	DNA binding;DNA topoisomerase type I (single strand cut, ATP-independent) activity	DNA topological change	nucleolus;nucleoplasm;nucleus;replication fork protection complex	ATP binding;DNA topoisomerase type I (single strand cut, ATP-independent) activity;magnesium ion binding	DNA replication;DNA topological change;chromatin assembly or disassembly;chromatin remodeling;chromosome segregation
Tb427_060026800	Tb927.6.2250	RAC	rac serine-threonine kinase, putative	2.05476	3.5591		ATP binding;protein kinase activity;protein serine/threonine kinase activity	protein phosphorylation	ciliary plasm;cytoplasm;nucleus	ATP binding;protein serine/threonine kinase activity	intracellular signal transduction;protein phosphorylation
Tb427_040015600	Tb927.4.1330		DNA topoisomerase IB, large subunit	2.01601	4.50801	chromosome	DNA binding;DNA topoisomerase type I (single strand cut, ATP-independent) activity	DNA topological change	membrane;nuclear lumen;nucleolus;nucleoplasm;nucleus	DNA topoisomerase type I (single strand cut, ATP-independent) activity	DNA topological change;regulation of transcription, DNA-templated		TP2
Tb427_110021400	Tb927.11.1670	NFS	cysteine desulfurase	2.00736	3.22365		catalytic activity;cysteine desulfurase activity;iron-sulfur cluster binding;metal ion binding;pyridoxal phosphate binding	[2Fe-2S] cluster assembly	cytosol;kinetoplast;mitochondrion;nucleolus	cysteine desulfurase activity;transaminase activity	iron-sulfur cluster assembly;protein-containing complex assembly;sulfur amino acid metabolic process;tRNA wobble position uridine thiolation		TP2
Tb427_090083500	Tb927.9.14070		short-chain dehydrogenase, putative	1.98916	1.62031			obsolete oxidation-reduction process	cytoplasm;glycosome;mitochondrial outer membrane	oxidoreductase activity	metabolic process		TP2
Tb427_040026300	Tb927.4.2380		sarcoplasmic reticulum glycoprotein, putative	1.98786	4.56689		GTP binding		cytoplasm;intracellular membrane-bounded organelle;sarcoplasmic reticulum;transport vesicle	calcium ion binding	calcium ion transport;endocytosis;endosomal transport		TP2
Tb427_020024800	Tb927.2.4990		hypothetical protein, conserved	1.98518	3.58943				mitochondrion;nucleoplasm;nucleus;transport vesicle				TP2
Tb427_070028500	Tb927.7.2390	TAC102	Tripartite attachment complex protein 102	1.98184	1.8291				mitochondrial protein-containing complex;mitochondrion;tripartite attachment complex		obsolete mitochondrial DNA inheritance		TP2
Tb427_080005000	Tb927.8.480		phosphatidic acid phosphatase protein, putative	1.97232	4.11512	integral component of membrane	phosphatidate phosphatase activity	phospholipid metabolic process	integral component of membrane	phosphatidate phosphatase activity	phospholipid metabolic process
Tb427_100008400	Tb927.10.520		Mitochondrial ATP synthase subunit, putative	1.96146	1.60257	integral component of membrane			cytoplasm;mitochondrial inner membrane;mitochondrion				TP2
Tb427_110042600	Tb927.11.3700		Uncharacterised ACR, YagE family COG1723, putative	1.95767	2.5366				cytoplasm;glycosome;mitochondrion		response to drug		TP2
Tb427_100055300	Tb927.10.5120	KREPA6	KREPA6	1.95018	5.07954		single-stranded DNA binding		kinetoplast;mitochondrial mRNA editing complex;mitochondrion;nucleus	RNA binding;endonuclease activity	RNA modification		TP2
Tb427_100162100	Tb927.10.15350	H3V	histone H3 variant V	1.92207	3.11906	nucleosome	DNA binding;protein heterodimerization activity		chromosome, telomeric region;cytoplasm;nucleus	DNA binding	chromosome organization;termination of RNA polymerase II transcription		TP2
Tb427_070042400	Tb927.7.3700		hypothetical protein, conserved	1.91978	1.5895				nuclear lumen;nucleolus;nucleoplasm;nucleus	histone binding	regulation of double-strand break repair		TP2
Tb427_110030700	Tb927.11.2580	POMP11	Present in the outer mitochondrial membrane proteome 11	1.89202	3.59498	integral component of membrane			contractile vacuole;mitochondrial outer membrane;mitochondrion				TP2
Tb427_100026800	Tb927.10.2260		Ubiquitin family, putative	1.89201	3.4026		protein binding;ubiquitin protein ligase activity;zinc ion binding		cytoplasm;nucleoplasm				TP2
Tb427_020020500	Tb927.2.4410		Eukaryotic protein of unknown function (DUF846), putative	1.88558	3.49067	integral component of membrane			integral component of Golgi membrane		protein secretion;vesicle-mediated transport		TP2
Tb427_050006700	Tb927.5.295b	RHS1	retrotransposon hotspot (RHS) protein 1	1.87201	2.05786				cytoplasm;mitochondrion				TP2
Tb427_040024100	Tb927.4.2170		hypothetical protein, conserved	1.84774	1.50895	integral component of membrane			transport vesicle		response to drug		TP2
Tb427_100081600	Tb927.10.7550		hypothetical protein, conserved	1.84754	1.55635				nucleus;transcription export complex 2	RNA binding;double-stranded DNA binding	nuclear retention of pre-mRNA at the site of transcription;poly(A)+ mRNA export from nucleus;posttranscriptional tethering of RNA polymerase II gene DNA at nuclear periphery;transcription elongation from RNA polymerase II promoter
Tb427_110183600	Tb927.11.16400	KAP3	kinetoplast-associated protein 3, putative	1.84094	1.40144				cytoplasm;kinetoplast;mitochondrial matrix;mitochondrion	DNA binding	DNA packaging		TP2
Tb427_110091600	Tb927.11.8390		hypothetical protein, conserved	1.81298	2.64421				bilobe structure;ciliary basal body				TP2
Tb427_100113100	Tb927.10.10620		hypothetical protein, conserved	1.80268	4.30506								TP2
Tb427_080084100	Tb927.8.7780		hypothetical protein, conserved	1.80133	2.6212
Tb427_110017200	Tb927.11.1270		Mitochondrial ATP synthase subunit, putative	1.79288	3.38068	integral component of membrane			mitochondrial inner membrane;mitochondrial proton-transporting ATP synthase complex;mitochondrion				TP2
Tb427_110138900	Tb927.11.12220	VTC4	catalytic subunit of the vacuolar transporter chaperone 4	1.77363	2.60481	integral component of membrane			acidocalcisome;vacuolar transporter chaperone complex	metal ion binding;polyphosphate kinase activity	polyphosphate biosynthetic process		TP2
Tb427_100135300	Tb927.10.12810		cholinephosphate cytidylyltransferase A, putative	1.77119	1.47838	integral component of membrane;membrane	catalytic activity;choline-phosphate cytidylyltransferase activity;phosphotransferase activity, for other substituted phosphate groups	biosynthetic process;phospholipid biosynthetic process	cytosol;nucleus	cytidylyltransferase activity	phosphatidylcholine biosynthetic process		TP2
Tb427_080066500	Tb927.8.6080	POMP42	Glycerophosphoryl diester phosphodiesterase family, putative	1.75129	1.54825		phosphoric diester hydrolase activity	lipid metabolic process	mitochondrial outer membrane;transport vesicle	glycerophosphodiester phosphodiesterase activity	posttranscriptional regulation of gene expression		TP2
Tb427_080035100	Tb927.8.3060		metallo-peptidase, Clan MF, Family M17	1.74286	5.30485	cytoplasm	manganese ion binding;metalloaminopeptidase activity	protein metabolic process;proteolysis	cortical cytoskeleton;intracellular anatomical structure	aminopeptidase activity	proteolysis		TP2
Tb427_030049800	Tb927.3.4640	POMP26	VIT family, putative	1.73731	1.99417	integral component of membrane	manganese ion transmembrane transporter activity	cellular manganese ion homeostasis	membrane;mitochondrial outer membrane;mitochondrion	iron ion transmembrane transporter activity;manganese ion transmembrane transporter activity	cellular manganese ion homeostasis;intracellular sequestering of iron ion		TP2
Tb427_080011700	Tb927.8.1150	kkt9	kinetoplastid kinetochore protein 9	1.73298	3.63085				kinetochore;nucleus		chromosome segregation		TP2
Tb427_080059100	Tb927.8.5370		hypothetical protein, conserved	1.73276	3.52938				cytoplasm;mitochondrion		posttranscriptional regulation of gene expression		TP2
Tb427_040048500	Tb927.4.4540		zinc finger domain, LSD1 subclass, putative	1.71133	2.44823	nucleus			cytoplasm
Tb427_100134100	Tb927.10.12670		hypothetical protein, conserved	1.7061	4.65939				cleavage furrow;cytoplasm;flagellum attachment zone
Tb427_100038200	Tb927.10.3330		DDRGK domain containing protein, putative	1.7035	1.43345				endoplasmic reticulum;nuclear envelope
Tb427_080012300	Tb927.8.1230		hypothetical protein, conserved	1.69741	3.53362				ciliary plasm;cytoplasm;nuclear lumen;nucleolus				TP2
Tb427_090076500	Tb927.9.12880	SLK2	STE20-like serine/threonine-protein kinase 2, putative	1.68209	3.50019		ATP binding;protein kinase activity	protein phosphorylation	cytoplasm	ATP binding;protein serine/threonine kinase activity	protein phosphorylation		TP2
Tb427_060037500	Tb927.6.3240	BILBO2	Flagellar pocket collar protein BILBO2	1.6812	4.11814				ciliary pocket collar				TP2
Tb427_060023000	Tb927.6.1870	EIF4E4	Eukaryotic translation initiation factor 4E-4	1.64685	1.52164		RNA binding;translation initiation factor activity	translational initiation	cytoplasm;cytoplasmic stress granule;eukaryotic translation initiation factor 4F complex;polysome	RNA 7-methylguanosine cap binding;RNA cap binding;mRNA binding;translation initiation factor activity	posttranscriptional regulation of gene expression
Tb427_090052200	Tb927.9.9230		hypothetical protein, conserved	1.63832	2.97734				axoneme;cytoplasm;nucleolus;nucleoplasm				TP2
Tb427_100139600	Tb927.10.13250		hypothetical protein, conserved	1.63693	2.68742		protein binding						TP2
Tb427_070006400	Tb927.7.280	PPIase	cyclophilin-type peptidyl-prolyl cis-trans isomerase, putative	1.63504	5.77604		peptidyl-prolyl cis-trans isomerase activity	protein folding;protein peptidyl-prolyl isomerization	ciliary plasm;cytoplasm;nuclear lumen	cyclosporin A binding;peptidyl-prolyl cis-trans isomerase activity	protein folding;protein peptidyl-prolyl isomerization		TP2
Tb427VSG-3240				1.63248	1.75707
Tb427_000008000				1.61943	3.03738								TP2
Tb427_000009500				1.61928	1.93725								TP2
Tb427_030011600	Tb927.3.1190		hypothetical protein, conserved	1.58851	3.8327			negative regulation of cell population proliferation	axoneme;cilium;cytoplasm				TP2
Tb427_100105000	Tb927.10.9820	MIP	mitochondrial intermediate peptidase	1.58372	1.50525	mitochondrial matrix	metal ion binding;metalloendopeptidase activity;metallopeptidase activity	protein processing involved in protein targeting to mitochondrion;proteolysis	mitochondrion	metalloendopeptidase activity	mitochondrial protein processing;peptide metabolic process;proteolysis		TP2
Tb427_080065400	Tb927.8.6000		fatty acid desaturase, putative	1.57395	3.39954	integral component of membrane	oxidoreductase activity, acting on paired donors, with oxidation of a pair of donors resulting in the reduction of molecular oxygen to two molecules of water;stearoyl-CoA 9-desaturase activity	lipid metabolic process;obsolete oxidation-reduction process;unsaturated fatty acid biosynthetic process	endoplasmic reticulum;endoplasmic reticulum membrane;integral component of membrane;nuclear envelope	iron ion binding;oxidoreductase activity;stearoyl-CoA 9-desaturase activity	fatty acid biosynthetic process;unsaturated fatty acid biosynthetic process
Tb427_090030800	Tb927.9.5520		ubiquitin carboxyl-terminal hydrolase, putative	1.57355	3.08406		thiol-dependent deubiquitinase	protein deubiquitination;ubiquitin-dependent protein catabolic process	ciliary plasm;cytoplasm;nuclear lumen	cysteine-type endopeptidase activity	ubiquitin-dependent protein catabolic process		TP2
Tb427_040028500	Tb927.4.2600		SUMO-interacting motif-containing protein	1.56835	2.11282				axoneme;cytoplasm				TP2
Tb427_020016500	Tb927.2.3440		cysteine peptidase, Clan CA, family C51, putative	1.56067	4.05693	integral component of membrane			cytoplasm;transport vesicle	ligase activity			TP2
Tb427_110185800	Tb927.11.16610		zinc-finger of a C2HC-type, putative	1.55809	1.51612				ciliary basal body;cytoplasm		posttranscriptional regulation of gene expression
Tb427_110061600	Tb927.11.5650		replication factor C, subunit 1, putative	1.55755	1.48216	DNA replication factor C complex	ATP binding;ATP hydrolysis activity;DNA binding;DNA clamp loader activity	DNA repair;DNA replication	DNA replication factor C complex;nucleoplasm;nucleus	ATP binding;DNA binding	DNA replication		TP2
Tb427_100162900	Tb927.10.15430		Ankyrin repeats (3 copies), putative	1.55445	2.33084		protein binding		endoplasmic reticulum;nuclear envelope;nucleus				TP2
Tb427_070018200	Tb927.7.1390	RBSR2	RNA-binding protein, putative	1.54542	3.76519		nucleic acid binding		nuclear lumen				TP2
Tb427_110134500	Tb927.11.11790		R3H domain containing protein, putative	1.53914	3.13266		nucleic acid binding		nucleus	mRNA binding
Tb427_100161600	Tb927.10.15290		tubulin binding cofactor c, putative	1.53539	1.43833		ATP binding;GTPase activator activity;protein kinase activity	cell morphogenesis;protein phosphorylation	ciliary basal body;ciliary pro-basal body				TP2
Tb427_020032300	Tb927.2.6150	TbNT2/927	adenosine transporter 2	1.53483	2.30233	integral component of membrane	nucleoside transmembrane transporter activity	nucleoside transmembrane transport	integral component of membrane;plasma membrane	nucleoside transmembrane transporter activity;purine nucleoside transmembrane transporter activity	purine ribonucleoside salvage;response to drug
Tb427_080029800	Tb927.8.2660		Galactose oxidase, central domain containing protein, putative	1.53302	1.87257		protein binding						TP2
Tb427_030046900	Tb927.3.4380	SAM50	sorting assembly machinery 50 kDa subunit, putative	1.53247	5.19169	outer membrane			SAM complex;integral component of membrane;mitochondrial outer membrane;mitochondrion		cellular protein-containing complex assembly;protein insertion into mitochondrial outer membrane;protein-containing complex assembly		TP2
Tb427_080056100	Tb927.8.5080		fatty-acid amide hydrolase, putative	1.52924	2.25839				nuclear envelope				TP2
Tb427_050051400	Tb927.5.4400		hypothetical protein, conserved	1.52869	3.13277		protein binding		axoneme;cytoplasm				TP2
Tb427_110080600	Tb11.02.5390	GRBC4	Guide RNA binding complex protein 4	1.52586	3.75254				mitochondrial mRNA editing complex;mitochondrion	mRNA binding	mitochondrial RNA processing		TP2
Tb427_040037300	Tb927.4.3450		Mitochondrial ATP synthase subunit, putative	1.52365	6.68599	integral component of membrane			kinetoplast;mitochondrial proton-transporting ATP synthase complex;mitochondrion;transport vesicle				TP2
Tb427_100052300	Tb927.10.4820		hypothetical protein, conserved	1.5209	4.36277				bilobe structure				TP2
Tb427_100046300	Tb927.10.4200	KKT24	Kinetoplastid kinetochore protein 24	1.51812	2.56931				kinetochore;nucleus				TP2
Tb427_020007000	Tb927.2.1920		expression site-associated gene 5 (ESAG5) protein, putative	1.51129	3.77811		lipid binding		cytoplasm;plasma membrane;transport vesicle				TP2
Tb427_100106500	Tb927.10.9970		hypothetical protein, conserved	1.51028	2.18998				mitochondrion				TP2
Tb427_040008000	Tb927.4.610		PX domain containing protein, putative	1.50472	2.74647		phosphatidylinositol binding		endosome;transport vesicle	phosphatidylinositol binding			TP2
Tb427_100023900	Tb927.10.2040		STE group serine/threonine-protein kinase, putative	1.50414	1.82014		ATP binding;protein kinase activity	protein phosphorylation	cilium;cortical cytoskeleton	ATP binding;protein serine/threonine kinase activity	protein phosphorylation		TP2
Tb427_030059200	Tb927.3.5570		syntaxin, putative	1.49849	4.59238	membrane		vesicle-mediated transport	SNARE complex;ciliary plasm;cytoplasm;endomembrane system;integral component of membrane;nucleoplasm;transport vesicle	SNAP receptor activity;SNARE binding	intracellular protein transport;vesicle docking;vesicle fusion		TP2
Tb427_110128300	Tb927.11.11280		hypothetical protein, conserved	1.49704	2.69539				mitochondrion;paraflagellar rod				TP2
Tb427_060050500	Tb927.6.4540		3-hydroxy-3-methylglutaryl-CoA reductase, putative	1.49515	3.24511	integral component of membrane	hydroxymethylglutaryl-CoA reductase (NADPH) activity;oxidoreductase activity, acting on the CH-OH group of donors, NAD or NADP as acceptor;protein binding	coenzyme A metabolic process;isoprenoid biosynthetic process;obsolete oxidation-reduction process	ciliary basal body;endoplasmic reticulum membrane;mitochondrial inner membrane;mitochondrial matrix;mitochondrion;peroxisomal membrane;tripartite attachment complex	hydroxymethylglutaryl-CoA reductase (NADPH) activity;hydroxymethylglutaryl-CoA reductase activity	isoprenoid biosynthetic process;sterol biosynthetic process		TP2
Tb427_040044800	Tb927.4.4210	FtsH42	ATP-dependent zinc metalloprotease AFG3-like, putative	1.4846	6.77604		ATP binding;ATP hydrolysis activity;ATP-dependent peptidase activity;metalloendopeptidase activity	proteolysis	kinetoplast;mitochondrial inner membrane;mitochondrion		cristae formation;mitochondrial fusion;mitochondrial protein processing;protein-containing complex assembly		TP2
Tb427_080072100	Tb927.8.6580	SDH1	Succinate dehydrogenase [ubiquinone] flavoprotein subunit, mitochondrial	1.48212	3.66962		flavin adenine dinucleotide binding;oxidoreductase activity;oxidoreductase activity, acting on the CH-CH group of donors	electron transport chain;obsolete oxidation-reduction process;tricarboxylic acid cycle	contractile vacuole;cytoplasm;mitochondrial respiratory chain complex II, succinate dehydrogenase complex (ubiquinone);mitochondrion	electron transfer activity;flavin adenine dinucleotide binding;oxidoreductase activity;succinate dehydrogenase (ubiquinone) activity;succinate dehydrogenase activity	mitochondrial electron transport, succinate to ubiquinone;tricarboxylic acid cycle		TP2
Tb427_090067700	Tb927.9.11800		MATE efflux family protein, putative	1.47609	5.91172	integral component of membrane;membrane	antiporter activity;xenobiotic transmembrane transporter activity	transmembrane transport	membrane;transport vesicle	transmembrane transporter activity			TP2
Tb427_100100800	Tb927.10.9360		L-2-hydroxyglutarate dehydrogenase, mitochondrial, putative	1.47358	1.46596		oxidoreductase activity	obsolete oxidation-reduction process	kinetoplast;mitochondrion	(S)-2-hydroxy-acid oxidase activity;2-hydroxyglutarate dehydrogenase activity			TP2
Tb427_040034100	Tb927.4.3160	DAT	dihydroxyacetone phosphate acyltransferase, putative	1.46239	2.43844		O-acyltransferase activity;acyltransferase activity;glycerone-phosphate O-acyltransferase activity	cellular lipid metabolic process	acidocalcisome;cytoplasm;glycosome;mitochondrial membrane	glycerol-3-phosphate O-acyltransferase activity	ether lipid biosynthetic process;fatty acid metabolic process;glycerol-3-phosphate metabolic process;phospholipid biosynthetic process;triglyceride biosynthetic process		TP2
Tb427_100115100	Tb927.10.10840	ESP15	Enriched in surface-labeled proteome protein 15	1.44445	3.75158	integral component of membrane			endosome;transport vesicle				TP2
Tb427_070081600				1.44229	3.47712								TP2
Tb427_080011800	Tb927.8.1160		vacuolar-type Ca2+-ATPase, putative	1.44019	2.67221	integral component of membrane;membrane	ATP binding;P-type calcium transporter activity;hydrolase activity;nucleotide binding	calcium ion transmembrane transport	acidocalcisome;cytoplasm;integral component of membrane;intracellular membrane-bounded organelle;transport vesicle	ATPase-coupled cation transmembrane transporter activity;P-type calcium transporter activity	cell growth;cellular calcium ion homeostasis		TP2
Tb427_070042900	Tb927.7.3750		TFIIF-stimulated CTD phosphatase, putative	1.42702	3.31113				ciliary plasm;cytoplasm;mitochondrion;nuclear lumen	phosphoprotein phosphatase activity			TP2
Tb427_070005800	Tb927.7.220	CDS	CDP-DAG synthase	1.4222	2.02414	membrane	phosphatidate cytidylyltransferase activity;transferase activity, transferring phosphorus-containing groups	CDP-diacylglycerol biosynthetic process	ciliary plasm;cytoplasm;endoplasmic reticulum;endoplasmic reticulum membrane;integral component of Golgi membrane;nuclear lumen	phosphatidate cytidylyltransferase activity	CDP-diacylglycerol biosynthetic process;phosphatidylglycerol biosynthetic process;phosphatidylinositol metabolic process		TP2
Tb427_110142600	Tb927.11.12590		Der1-like family, putative	1.42203	3.25075				Hrd1p ubiquitin ligase ERAD-L complex;ciliary plasm;cytoplasm;integral component of endoplasmic reticulum membrane;nucleoplasm	misfolded protein binding;ubiquitin-specific protease binding	endoplasmic reticulum unfolded protein response;ubiquitin-dependent ERAD pathway		TP2
Tb427_080080300	Tb927.8.7450		myosin heavy chain kinase A, putative	1.41942	1.46979		ATP binding;myosin heavy chain kinase activity;protein serine/threonine kinase activity	protein phosphorylation	cytoplasm;transport vesicle	protein kinase activity	protein phosphorylation
Tb427_060041600	Tb927.6.3670	PFC8	paraflagellar rod component, putative	1.41685	2.07935				cytoplasm;paraflagellar rod				TP2
Tb427_000501900				1.41152	3.31232								TP2
Tb427_040053800	Tb927.4.5040		dihydrolipoamide dehydrogenase	1.40974	3.60386		flavin adenine dinucleotide binding;oxidoreductase activity	cell redox homeostasis;obsolete oxidation-reduction process	cytoplasm;mitochondrion				TP2
Tb427_100028400	Tb927.10.2410	MSP-C	MSP-C, putative	1.40828	3.69668	membrane;plasma membrane	metal ion binding;metalloendopeptidase activity	cell adhesion;proteolysis	cytoplasm;membrane;transport vesicle	metalloendopeptidase activity;peptidase activity	cell adhesion;proteolysis		TP2
Tb427_040025000	Tb927.4.2260	CETN1	centrin-1	1.39713	1.86277		calcium ion binding		centrosome;cytoplasm;microtubule organizing center;mitochondrion	calcium ion binding;microtubule binding	centriole replication
Tb427_100154500	Tb927.10.14620		hypothetical protein, conserved	1.39212	2.73193				endoplasmic reticulum;nuclear envelope
Tb427_060023600	Tb927.6.1930		SAM domain (Sterile alpha motif), putative	1.38546	3.27148	cytoplasm;integral component of membrane	protein binding;signaling adaptor activity	negative regulation of MyD88-independent toll-like receptor signaling pathway;response to axon injury	ciliary plasm;cytoplasm;nuclear lumen;transport vesicle				TP2
Tb427_030052600	Tb927.3.4920		LETM1 and EF-hand domain-containing protein 1, putative	1.37573	3.51612		ribosome binding		cytoplasm;integral component of membrane;mitochondrial inner membrane;mitochondrion;transport vesicle	calcium ion binding;calcium:sodium antiporter activity	mitochondrial calcium ion transmembrane transport		TP2
Tb427_040043200	Tb927.4.4050	GAT1	glycosomal transporter (GAT1)	1.37463	3.2667	integral component of membrane	ATP binding;ATP hydrolysis activity;ATPase-coupled transmembrane transporter activity	transmembrane transport	cytoplasm;glycosome;glycosome membrane;peroxisomal membrane	ATP binding;ATP hydrolysis activity;ATPase-coupled transmembrane transporter activity;long-chain fatty acid transporter activity	fatty acid beta-oxidation;fatty acid transport;long-chain fatty acid import into peroxisome;peroxisome organization;very long-chain fatty acid catabolic process		TP2
Tb427_050040800	Tb927.5.3430	UBA2	ubiquitin-activating enzyme E1, putative	1.3594	2.93034		ATP binding;SUMO activating enzyme activity;ubiquitin-like modifier activating enzyme activity	protein sumoylation	SUMO activating enzyme complex;cytoplasm;nucleoplasm	SUMO activating enzyme activity;SUMO conjugating enzyme activity;protein binding;ubiquitin-like modifier activating enzyme activity	protein modification by small protein conjugation;protein sumoylation
Tb427_040049700	Tb927.4.4660		Protein of unknown function DUF84, putative	1.35704	1.81709				ciliary plasm;cytoplasm;nuclear lumen;nucleoplasm	nucleoside-triphosphatase activity	thiamine metabolic process
Tb427_080048600	Tb927.8.4370		hypothetical protein, conserved	1.34931	3.15923	integral component of membrane			cytoplasm;glycosome		posttranscriptional regulation of gene expression		TP2
Tb427_100054900	Tb927.10.5080	TTA2	GPI transamidase component Tta2	1.34808	2.02799	integral component of membrane			GPI-anchor transamidase complex;endoplasmic reticulum;nuclear envelope	GPI-anchor transamidase activity			TP2
Tb427_060030000	Tb927.6.2510	SDHAF2	Succinate dehydrogenase assembly factor 2, mitochondrial	1.34429	2.56297	mitochondrial matrix;mitochondrion		protein-FAD linkage	ciliary plasm;cytoplasm;kinetoplast;mitochondrion;nuclear lumen		mitochondrial electron transport, succinate to ubiquinone;mitochondrial respiratory chain complex II assembly;protein-FAD linkage;tricarboxylic acid cycle		TP2
Tb427_030017700	Tb927.3.1800		hypothetical protein, conserved	1.34228	2.29139				Set1C/COMPASS complex;nucleoplasm;nucleus		histone H3-K4 methylation;response to drug		TP2
Tb427_020013600	Tb927.2.3180	KPAF1	kinetoplast polyadenylation/uridylation factor 1	1.33243	3.55291		protein binding		kinetoplast;mitochondrial mRNA editing complex;mitochondrion	protein binding;ribosome binding	mRNA 3'-end processing;mRNA polyadenylation;mitochondrial RNA processing;regulation of mRNA stability		TP2
Tb427_010008800	Tb927.1.1030	NOP49	Nucleolar protein 49	1.32546	3.83904		protein binding		ciliary plasm;cytoplasm;nucleolus;nucleoplasm;nucleus;spindle	protein kinase binding			TP2
Tb427_060016600	Tb06.3A7.960		hypothetical protein	1.32091	3.56846								TP2
Tb427_110072900	Tb927.11.6780		regulator of chromatin condensation, putative	1.29296	1.6452				ciliary plasm;cytoplasm;nuclear lumen	chromatin binding	chromosome organization
Tb427_080012700	Tb927.8.1270	NOP54	Nucleolar protein 54	1.29277	2.27498				nucleolus;nucleus;spindle
Tb427_110018600	Tb927.11.1410	CITFA-3	class I transcription factor A, subunit 3	1.28764	2.90914				nucleoplasm;nucleus
Tb427_100051500	Tb927.10.4740		nucleolar RNA-binding protein, putative	1.28169	1.99709		snoRNA binding	pseudouridine synthesis;ribosome biogenesis	box H/ACA snoRNP complex;box H/ACA telomerase RNP complex;nucleolus	RNA binding;box H/ACA snoRNA binding;telomerase RNA binding	rRNA metabolic process;rRNA pseudouridine synthesis;snRNA pseudouridine synthesis
Tb427_080041000	Tb927.8.3590		hypothetical protein, conserved	1.28161	4.44724				axoneme;cilium				TP2
Tb427_080013300	Tb927.8.1320		hypothetical protein, conserved	1.27823	2.09927	cytosol;integral component of membrane			ER to Golgi transport vesicle membrane;Golgi apparatus;SNARE complex;ciliary pocket;endoplasmic reticulum membrane;late endosome membrane	SNAP receptor activity;SNARE binding	Golgi to vacuole transport;endoplasmic reticulum to Golgi vesicle-mediated transport;intra-Golgi vesicle-mediated transport;protein targeting to vacuole;retrograde transport, endosome to Golgi;vesicle fusion with Golgi apparatus		TP2
Tb427_030045700	Tb927.3.4260	ACH	Acetyl-CoA hydrolase	1.27552	1.7915		thiolester hydrolase activity		cytoplasm;cytosol;flagella connector;mitochondrion	acyl-CoA hydrolase activity;fatty-acyl-CoA binding;long-chain fatty acyl-CoA binding	acyl-CoA metabolic process;fatty acid metabolic process		TP2
Tb427_080046800	Tb927.8.4190		hypothetical protein, conserved	1.27503	1.69853						posttranscriptional regulation of gene expression
Tb427_030016600	Tb927.3.1690		Mitochondrial ATP synthase subunit, putative	1.27429	2.4875				cytoplasm;kinetoplast;mitochondrial proton-transporting ATP synthase complex;mitochondrion				TP2
Tb427_040028900	Tb927.4.2640		hypothetical protein, conserved	1.25688	3.51763		protein binding		paraflagellar rod	protein-containing complex binding			TP2
Tb427_080085600	Tb927.8.7990		Thioredoxin-like/Protein of unknown function (DUF3638)/Protein of unknown function (DUF3645), putative	1.25085	2.9101		metal ion binding		cytoplasm;nucleoplasm
Tb427_090063600	Tb927.9.11110		U5 snRNA-associated splicing factor	1.24811	2.56017	spliceosomal complex	RNA binding;U5 snRNA binding;U6 snRNA binding;isopeptidase activity;metallopeptidase activity;protein binding	mRNA splicing, via spliceosome	U5 snRNP;catalytic step 2 spliceosome;nucleoplasm;nucleus	U1 snRNA binding;U2 snRNA binding;U5 snRNA binding;U6 snRNA binding;pre-mRNA intronic binding	spliceosomal tri-snRNP complex assembly		TP2
Tb427_100171100	Tb927.10.16150	FtsH16	ATP-dependent zinc metallopeptidase, putative	1.24506	4.05264	integral component of membrane	ATP binding;ATP hydrolysis activity;ATP-dependent peptidase activity;metalloendopeptidase activity	proteolysis	kinetoplast;mitochondrial inner membrane;mitochondrion		cristae formation;mitochondrial fusion;mitochondrial protein processing;protein-containing complex assembly;proteolysis		TP2
Tb427_050031400	Tb927.5.2500		hypothetical protein, conserved	1.24375	1.77514				cilium;cortical cytoskeleton				TP2
Tb427_110175800	Tb927.11.15730		cyclic nucleotide-binding domain containing protein, putative	1.23903	2.51491				axoneme;cilium;cytoplasm;mitochondrion	cyclic nucleotide binding			TP2
Tb427_000577500				1.23678	2.28691								TP2
Tb427_080073500	Tb927.8.6720		hypothetical protein, conserved	1.23428	1.53044	integral component of membrane
Tb427_110176500	Tb927.11.15800	CIF1	Cytokinesis initiation factor 1	1.23192	2.122		protein binding		cell tip;cleavage furrow;flagellum attachment zone	protein binding	establishment of protein localization;mitotic cytokinesis;regulation of mitotic cytokinesis, site selection
Tb427_100066400	Tb927.10.6220	XRND	5'-3' exoribonuclease D	1.22526	3.06137		exonuclease activity;nucleic acid binding		nucleolus;nucleus	5'-3' exoribonuclease activity;RNA binding;exonuclease activity;telomeric DNA binding	RNA processing;nuclear-transcribed mRNA catabolic process		TP2
Tb427_100165000	Tb927.10.15660		hypothetical protein, conserved	1.21703	1.82542				kinetoplast;mitochondrion
Tb427_100098800	Tb927.10.9160	CYC12	Cyclin 12, L-type	1.21667	3.16193		cyclin-dependent protein serine/threonine kinase regulator activity	regulation of transcription by RNA polymerase II	nucleoplasm;nucleus	cyclin-dependent protein serine/threonine kinase regulator activity;protein-containing complex binding	mRNA trans splicing, SL addition;regulation of transcription by RNA polymerase II		TP2
Tb427_090059300	Tb927.9.10470		hypothetical protein, conserved	1.2091	3.41967				mitochondrion				TP2
Tb427_110119100	Tb927.11.10380		hypothetical protein, conserved	1.20749	1.8548				axoneme;cytoplasm
Tb427_060029300	Tb927.6.2440		Mo25-like, putative	1.19939	1.57367				ciliary plasm;ciliary pocket;cytoplasm	protein serine/threonine kinase activator activity	intracellular signal transduction
Tb427_100160800	Tb927.10.15210	CBP30	nuclear cap binding complex subunit CBP30	1.19912	2.96591	nuclear cap binding complex			mitochondrion;nuclear cap binding complex;nucleolus;nucleoplasm;nucleus
Tb427_010029700	Tb927.1.4420		ABC transporter, putative	1.19476	2.61428	integral component of membrane	ATP binding		ATP-binding cassette (ABC) transporter complex;endoplasmic reticulum;flagellum attachment zone;mitochondrial outer membrane	ATPase-coupled transmembrane transporter activity	transmembrane transport;transport		TP2
Tb427_070030900	Tb927.7.2640	CAP51	Cytoskeleton associated protein 51	1.19147	2.12177				cortical cytoskeleton;cytoskeleton;subpellicular microtubule	protein-containing complex binding	cell morphogenesis;cytokinesis		TP2
Tb427_050030900				1.1831	2.67315								TP2
Tb427_090042000				1.18263	1.75395
Tb427_070080900	Tb927.7.7320		hypothetical protein, conserved	1.17825	2.49638	integral component of membrane		response to xenobiotic stimulus;xenobiotic metabolic process	ciliary basal body				TP2
Tb427_110086800	Tb927.11.7960	KPAP1	kinetoplast poly(A) polymerase 1	1.17669	2.43978		RNA uridylyltransferase activity		cytoplasm;mitochondrial mRNA editing complex;mitochondrion;nucleus	nucleotidyltransferase activity;polynucleotide adenylyltransferase activity	mRNA polyadenylation;mRNA processing;mitochondrial RNA processing		TP2
Tb427_110145900	Tb927.11.12920		hypothetical protein, conserved	1.1701	2.36226		ATP binding		endoplasmic reticulum;transport vesicle	ATP hydrolysis activity			TP2
Tb427_110172900	Tb927.11.15430		U5 small nuclear ribonucleoprotein component, putative	1.16691	2.00237		GTP binding;GTPase activity		U2-type catalytic step 2 spliceosome;U4/U6 x U5 tri-snRNP complex;nucleoplasm;nucleus;ribonucleoprotein complex	GTP binding;GTPase activity;U5 snRNA binding	mRNA splicing, via spliceosome;translation		TP2
Tb427_030029400	Tb927.3.2880		Mitochondrial ATP synthase subunit, putative	1.16289	3.12263				cytoplasm;mitochondrial proton-transporting ATP synthase complex;mitochondrion				TP2
Tb427_060028500	Tb927.6.2360		adenosine kinase, putative	1.15995	2.00695		adenosine kinase activity;nucleotide binding	AMP salvage;purine ribonucleoside salvage	ciliary plasm;cytoplasm;cytosol;glycosome;nucleoplasm;nucleus	adenosine kinase activity	purine ribonucleotide biosynthetic process
Tb427_000020200				1.15436	3.1082								TP2
Tb427_040035800	Tb927.4.3300	FtsH33	mitochondrial ATP-dependent zinc metallopeptidase, putative	1.1502	1.69239	integral component of membrane;membrane	ATP binding;ATP hydrolysis activity;ATP-dependent peptidase activity;metalloendopeptidase activity	proteolysis	mitochondrial inner membrane;mitochondrial membrane;mitochondrion		cristae formation;mitochondrial fusion;mitochondrial protein processing;protein-containing complex assembly		TP2
Tb427_090032300	Tb927.9.5900	GDH	glutamate dehydrogenase	1.14667	3.36945		glutamate dehydrogenase (NAD+) activity;oxidoreductase activity	cellular amino acid metabolic process;glutamate catabolic process to 2-oxoglutarate;obsolete oxidation-reduction process	cytoplasm;kinetoplast;mitochondrion	glutamate dehydrogenase (NAD+) activity;oxidoreductase activity	cellular amino acid metabolic process;glutamate catabolic process		TP2
Tb427_040039400	Tb927.4.3660		hypothetical protein, conserved	1.14565	4.92236				kinetoplast;mitochondrion				TP2
Tb427_090069200	Tb927.9.12000		LEM3 (ligand-effect modulator 3) family / CDC50 family, putative	1.14173	4.81302	integral component of membrane;membrane			Golgi apparatus;cytoplasm;endoplasmic reticulum;nuclear envelope;plasma membrane				TP2
Tb427_110140900	Tb927.11.12410	KKT10	kinetoplastid kinetochore protein 10	1.13655	3.60068		ATP binding;protein kinase activity	protein phosphorylation	cell tip;cytoplasm;flagella connector;kinetochore;nucleus	ATP binding;protein binding;protein kinase activity;protein serine/threonine kinase activity	cell population proliferation;chromosome segregation;mitotic cell cycle;protein phosphorylation
Tb427_080059900	Tb927.8.5450	AAT6	Eflornithine transporter AAT6	1.12715	2.31983	integral component of membrane			cytoplasm;integral component of membrane;plasma membrane;vacuolar membrane	L-proline transmembrane transporter activity;alanine transmembrane transporter activity;amino acid transmembrane transporter activity;xenobiotic transmembrane transporter activity	amino acid homeostasis;amino acid transmembrane transport;drug transport;hypotonic response;proline transmembrane transport;regulation of L-glutamate import across plasma membrane;regulation of amino acid transport;regulation of proline transport;response to drug
Tb427_090066100	Tb927.9.11580	gim5A	glycosomal membrane protein	1.12348	2.09018	integral component of peroxisomal membrane		peroxisome fission	glycosome;glycosome membrane				TP2
Tb427_040024800	Tb927.4.2240		Aminotransferase class IV, putative	1.12151	1.86312		catalytic activity		ciliary plasm;cytoplasm;nucleoplasm
Tb427_110028700	Tb927.11.2380	PGKL	phosphoglycerate kinase, putative	1.12012	2.62093	integral component of membrane	phosphoglycerate kinase activity	glycolytic process	cilium;cytosol;glycosome;integral component of membrane	ADP binding;ATP binding;cyclic nucleotide binding;phosphoglycerate kinase activity	gluconeogenesis;glycolytic process;positive regulation of oxidative phosphorylation		TP2
Tb427_110165900	Tb927.11.14750		PSP1 C-terminal conserved region, putative	1.11914	4.00991				cytoplasm;nucleolus;transport vesicle	mRNA binding	posttranscriptional regulation of gene expression
Tb427_110073200	Tb927.11.6810	TTL	tubulin-tyrsoine ligase-like protein, putative	1.10938	3.41999		ATP binding	cellular protein modification process	cilium;cortical cytoskeleton;nucleus	tubulin binding;tubulin-glutamic acid ligase activity;tubulin-tyrosine ligase activity	cellular protein modification process;microtubule cytoskeleton organization;protein polyglutamylation		TP2
Tb427_110146600	Tb927.11.13000		phospholipid-transporting ATPase, putative	1.10919	2.46981	integral component of membrane	ATP binding;ATPase-coupled intramembrane lipid transporter activity;magnesium ion binding	phospholipid transport	cytoplasm;integral component of membrane;plasma membrane;transport vesicle	ATPase-coupled intramembrane lipid transporter activity;P-type ion transporter activity	cation transport;phospholipid translocation
Tb427_110036000	Tb927.11.3100	POMP13	Present in the outer mitochondrial membrane proteome 13	1.10663	2.21239	integral component of membrane	protein binding		mitochondrial outer membrane;mitochondrion		posttranscriptional regulation of gene expression		TP2
Tb427_110058000	Tb927.11.5290	MCP9	mitochondrial carrier protein	1.10503	4.41017	integral component of membrane			integral component of membrane;membrane;mitochondrial inner membrane;mitochondrion		transport		TP2
Tb427_010006400	Tb927.1.690		hypothetical protein, conserved	1.10418	2.61177				axoneme;cytoplasm
Tb427_090042700	Tb927.9.7540		cysteine peptidase, Clan CA, family C2, putative	1.09975	3.8979		calcium-dependent cysteine-type endopeptidase activity	proteolysis	ciliary tip;cilium;intracellular anatomical structure	calcium-dependent cysteine-type endopeptidase activity	proteolysis
Tb427_080073600	Tb927.8.6730	ESP24	Enriched in surface-labeled proteome protein 24	1.09799	2.27585	integral component of membrane			cell surface;ciliary membrane;ciliary pocket				TP2
Tb427_070060200	Tb927.7.5450	LPN	lipin	1.0922	2.58729				cytoplasm;cytosol	phosphatidate phosphatase activity	cell morphogenesis;cellular lipid metabolic process;mitochondrion morphogenesis
Tb427_110187500	Tb927.11.16770		glucosamine-6-phosphate isomerase, putative	1.08929	2.08845		glucosamine-6-phosphate deaminase activity	N-acetylglucosamine metabolic process;carbohydrate metabolic process	ciliary plasm;cytoplasm;glycosome	glucosamine-6-phosphate deaminase activity;identical protein binding	N-acetylglucosamine catabolic process;N-acetylneuraminate catabolic process;UDP-N-acetylglucosamine biosynthetic process;carbohydrate metabolic process;glucosamine catabolic process
Tb427_030013100	Tb927.3.1340	CBP66	Nuclear cap-binding protein subunit 66	1.08461	3.90931	nuclear cap binding complex			nuclear cap binding complex;nucleoplasm;nucleus	RNA binding			TP2
Tb427_110031800	Tb927.11.2690	ASCT	Succinyl-CoA:3-ketoacid coenzyme A transferase, mitochondrial	1.08306	3.26571		CoA-transferase activity	ketone body catabolic process	cytoplasm;mitochondrion	3-oxoacid CoA-transferase activity;CoA-transferase activity	cellular ketone body metabolic process;metabolic process		TP2
Tb427_100044300	Tb927.10.3970		hypothetical protein, conserved	1.06	3.04022				nucleoplasm
Tb427_110087200				1.04824	3.1418
Tb427_050022000	Tb927.5.1620		hypothetical protein, conserved	1.02647	3.23469	integral component of membrane							TP2
Tb427_070025300	Tb927.7.2080	CGM1	cap guanylyltransferase-methyltransferase 1	1.02557	3.41441		RNA binding;mRNA (guanine-N7-)-methyltransferase activity		P-body;mRNA cap binding complex;nucleus	mRNA (guanine-N7-)-methyltransferase activity	7-methylguanosine mRNA capping;RNA capping;snRNA 5'-end processing;sno(s)RNA processing
Tb427_080020700	Tb927.8.1790		hypothetical protein, conserved	1.01211	5.46986				ciliary membrane;pellicular membrane;transport vesicle				TP2
0h
Tb427_010007000	Tb927.1.750		Metal-binding domain-containing protein	-2.33991	1.5139			cell differentiation	paraflagellar rod
Tb427_110027200	Tb927.11.2230	CAT	carnitine O-acetyltransferase, putative	-1.93053	3.63829		acyltransferase activity		cytoplasm;integral component of membrane	carnitine O-acetyltransferase activity	generation of precursor metabolites and energy		TP2
Tb427_030038000	Tb927.3.3520	POMP25	Present in the outer mitochondrial membrane proteome 25	-1.89892	3.10191				cytoplasm;mitochondrial outer membrane;mitochondrion				TP2
Tb427_000829300				-1.87112	1.62708								TP2
Tb427_110098100	Tb927.11.9040		conserved protein	-1.75604	1.68557		DNA binding		ciliary plasm;cytoplasm;nuclear lumen
Tb427_090061400	Tb927.9.10690		Protein of unknown function (DUF2009), putative	-1.73137	1.65624				cytoplasm
Tb427_100129300	Tb927.10.12190		RAB-interacting protein, putative	-1.49773	1.8154	integral component of membrane			Golgi apparatus				TP2
Tb427_090029600	Tb927.9.5260	HRD1	ERAD-associated E3 ubiquitin-protein ligase HRD1, putative	-1.42932	1.61375	integral component of membrane			Hrd1p ubiquitin ligase complex;endoplasmic reticulum;endoplasmic reticulum membrane	ubiquitin-protein transferase activity;zinc ion binding	cellular response to unfolded protein;posttranscriptional regulation of gene expression;response to unfolded protein;ubiquitin-dependent ERAD pathway
Tb427_070010400	Tb927.7.700	NOP74	Nucleolar protein 74	-1.42563	4.76356		protein binding		nucleolus;nucleus;small-subunit processome;spindle		maturation of SSU-rRNA from tricistronic rRNA transcript (SSU-rRNA, 5.8S rRNA, LSU-rRNA)
Tb427_110060600	Tb927.11.5550	PolIE	DNA polymerase theta	-1.39699	1.45473		DNA binding;DNA-directed DNA polymerase activity	DNA replication;DNA-dependent DNA replication	nuclear lumen;nucleus;telomere-telomerase complex	DNA-directed DNA polymerase activity;telomeric DNA binding	translesion synthesis		TP2
Tb427_040036500	Tb927.4.3370		hypothetical protein, conserved	-1.3866	1.74617				axoneme;cytoplasm;endoplasmic reticulum;paraflagellar rod	adenyl-nucleotide exchange factor activity			TP2
Tb427_070013300	Tb927.7.970	NMD3	60S ribosomal export protein NMD3	-1.35011	1.55106		ribosomal large subunit binding		cytoplasm;nucleoplasm;nucleus;paraflagellar rod	ribosomal large subunit binding	mRNA export from nucleus;rRNA processing;ribosomal large subunit export from nucleus		TP2
Tb427_110043800	Tb927.11.3830		hypothetical protein, conserved	-1.27216	1.56263				nucleolus;nucleus				TP2
Tb427_110133600	Tb927.11.11710		Putative serine esterase (DUF676), putative	-1.20467	1.55062						cellular lipid metabolic process
Tb427_100146900	Tb927.10.13880		hypothetical protein, conserved	-1.19201	2.20527				cytoplasm;nuclear pore;nucleus
Tb427_030051100	Tb927.3.4770	LRTP	leucine-rich repeat-containing protein	-1.18407	2.58378		protein binding		ciliary basal body;ciliary plasm;cilium;cytoplasm		centriole replication;cilium organization;mitotic cytokinesis		TP2
Tb427_050030200	Tb927.5.2390		hypothetical protein, conserved	-1.17736	1.78348				transport vesicle
Tb427_100045100	Tb927.10.4070		hypothetical protein, conserved	-1.1768	2.1807				bilobe structure;cell tip;ciliary basal body;ciliary pro-basal body;cytoplasm;nucleus
Tb427_100150500	Tb927.10.14220		hypothetical protein, conserved	-1.16393	2.34337				paraflagellar rod
Tb427_030045300	Tb927.3.4220		Zn-finger domain protein, putative	-1.16266	2.93061	integral component of membrane	zinc ion binding		cytoplasm;integral component of membrane	zinc ion binding
Tb427_100031600	Tb927.10.2700		predicted WD40 repeat protein	-1.12229	3.39632		U3 snoRNA binding;protein binding	rRNA processing	nucleolus;nucleus;small-subunit processome	snoRNA binding
Tb427_090043500	Tb927.9.7700		palmitoyl acyltransferase 1, putative	-1.04979	3.74697	integral component of membrane	palmitoyltransferase activity;protein binding;protein-cysteine S-palmitoyltransferase activity		Golgi apparatus;integral component of membrane		endocytosis;protein palmitoylation;transport
Lister Strain 427 Gene ID - identified by MS analysis	TREU927 Gene ID - used for further characterization	Name	Product description	difference PolIE RNAi 72h/0h	p-value PolIE RNAi 72h/0h [log10]	Computed GO Components	Computed GO Functions	Computed GO Processes	Curated GO Components	Curated GO Functions	Curated GO Processes	Nuclear enrichment score (Goos et al., 2017)	overlap of different timepoints (TP)
72h post RNAi induction (TP2)
Tb427VSG-1954				6.07984	7.2386								TP1
Tb427_000106600				5.89542	6.41588								TP1
Tb427VSG-531				5.38372	4.68496								TP1
Tb427_110020100	Tb927.11.1540	IVDH	isovaleryl-CoA dehydrogenase	5.32001	4.87658		acyl-CoA dehydrogenase activity;flavin adenine dinucleotide binding;oxidoreductase activity, acting on the CH-CH group of donors	obsolete oxidation-reduction process	cytoplasm;kinetoplast;mitochondrion	acyl-CoA dehydrogenase activity;isovaleryl-CoA dehydrogenase activity;oxidoreductase activity
Tb427VSG-636				4.66036	6.85616								TP1
Tb427_030041000	Tb927.3.3820		hypothetical protein, conserved	4.11309	6.91841	integral component of membrane			nuclear envelope				TP1
Tb427VSG-653				3.56046	4.72077
Tb427_000488100				3.5466	3.58472								TP1
Tb427_100164400	Tb927.10.15590	MIP	macrophage infectivity potentiator, precursor, putative	3.3827	7.07903		peptidyl-prolyl cis-trans isomerase activity		cytoplasm	FK506 binding;peptidyl-prolyl cis-trans isomerase activity	chaperone-mediated protein folding;protein folding;protein peptidyl-prolyl isomerization		TP1
Tb427_090055800	Tb927.9.9840	GCVH	lipoic acid containing carrier protein, putative	3.33726	3.24621	glycine cleavage complex	transferase activity	glycine decarboxylation via glycine cleavage system	glycine cleavage complex;kinetoplast;mitochondrion		glycine catabolic process;posttranscriptional regulation of gene expression		TP1
Tb427_070077600	Tb927.7.7000		hook complex protein, conserved	3.30555	2.51673					protein-containing complex binding			TP1
Tb427_110047200	Tb927.11.4200		mannose-specific lectin, putative	3.19535	1.97061	membrane			COPII-coated ER to Golgi transport vesicle;Golgi membrane;ciliary plasm;cytoplasm;endoplasmic reticulum membrane;endoplasmic reticulum-Golgi intermediate compartment;integral component of membrane;nuclear lumen	mannose binding	Golgi organization;endoplasmic reticulum organization;endoplasmic reticulum to Golgi vesicle-mediated transport;posttranscriptional regulation of gene expression;protein secretion		TP1
Tb427VSG-5				3.19311	4.89617
Tb427_000488000				3.14916	2.18772								TP1
Tb427_110081500	Tb927.11.7480		vacuolar type h+ ATPase subunit, putative	3.12979	4.24584	proton-transporting V-type ATPase, V0 domain;proton-transporting two-sector ATPase complex, proton-transporting domain;vacuolar membrane	proton transmembrane transporter activity	proton transmembrane transport	cytoplasm;integral component of membrane;vacuolar proton-transporting V-type ATPase complex	P-type proton-exporting transporter activity;proton-transporting ATPase activity, rotational mechanism	cellular response to drug;proton transmembrane transport
Tb427_070036100	Tb927.7.3070		UAA transporter family, putative	3.04074	1.69613			transmembrane transport	ciliary plasm;cytoplasm;endoplasmic reticulum;flagellum attachment zone;integral component of Golgi membrane;integral component of endoplasmic reticulum membrane;nuclear envelope;nuclear lumen;nucleus	UDP-galactose transmembrane transporter activity;UDP-glucose transmembrane transporter activity;transmembrane transporter activity	UDP-galactose transmembrane transport		TP1
Tb427VSG-559				3.0096	3.42628
Tb427_070005700	Tb927.7.210	PRODH	Proline dehydrogenase, mitochondrial	2.90352	3.1473		proline dehydrogenase activity	proline catabolic process	cytoplasm;kinetoplast;mitochondrion	FAD binding;proline dehydrogenase activity	age-dependent response to oxidative stress;proline catabolic process to glutamate
Tb427_110042600	Tb927.11.3700		Uncharacterised ACR, YagE family COG1723, putative	2.8923	2.85071				cytoplasm;glycosome;mitochondrion		response to drug		TP1
Tb427_090075800	Tb927.9.12790		dolichol kinase, putative	2.88399	2.43927		dolichol kinase activity	dolichyl monophosphate biosynthetic process	integral component of endoplasmic reticulum membrane	dolichol kinase activity	dolichyl monophosphate biosynthetic process
Tb427_110063300	Tb927.11.5820		Inhibitor of apoptosis-promoting Bax1, putative	2.83687	1.45801	integral component of membrane			kinetoplast;mitochondrion				TP1
Tb427_090036200	Tb927.9.6460		hypothetical protein, conserved	2.83252	1.9317				nuclear pore;nucleus				TP1
Tb427_110155200	Tb927.11.13750	RAB4	Ras-related protein Rab4	2.78848	6.8214		GTP binding;GTPase activity		endosome;transport vesicle	GTPase activity	regulation of endocytosis;small GTPase mediated signal transduction		TP1
Tb427_100008400	Tb927.10.520		Mitochondrial ATP synthase subunit, putative	2.78742	2.09396	integral component of membrane			cytoplasm;mitochondrial inner membrane;mitochondrion				TP1
Tb427_070017000	Tb927.7.1280		hypothetical protein, conserved	2.74935	1.43837	integral component of membrane			ciliary plasm;cytoplasm;nuclear lumen;transport vesicle				TP1
Tb427_110021400	Tb927.11.1670	NFS	cysteine desulfurase	2.73629	6.84074		catalytic activity;cysteine desulfurase activity;iron-sulfur cluster binding;metal ion binding;pyridoxal phosphate binding	[2Fe-2S] cluster assembly	cytosol;kinetoplast;mitochondrion;nucleolus	cysteine desulfurase activity;transaminase activity	iron-sulfur cluster assembly;protein-containing complex assembly;sulfur amino acid metabolic process;tRNA wobble position uridine thiolation		TP1
Tb427_090007400	Tb927.9.1610		CDP-diacylglycerol--inositol 3-phosphatidyltransferase, putative	2.73212	4.37449	integral component of membrane;membrane	phosphotransferase activity, for other substituted phosphate groups	phospholipid biosynthetic process	Golgi apparatus;endoplasmic reticulum;nuclear envelope;transport vesicle	CDP-diacylglycerol-inositol 3-phosphatidyltransferase activity;phosphatidylinositol transfer activity	phosphatidylinositol biosynthetic process;phospholipid biosynthetic process		TP1
Tb427_050006700	Tb927.5.295b	RHS1	retrotransposon hotspot (RHS) protein 1	2.70628	2.83436				cytoplasm;mitochondrion				TP1
Tb427_110017200	Tb927.11.1270		Mitochondrial ATP synthase subunit, putative	2.70492	5.15296	integral component of membrane			mitochondrial inner membrane;mitochondrial proton-transporting ATP synthase complex;mitochondrion				TP1
Tb427_070075300	Tb927.7.6860		expression site-associated gene 5 (ESAG5) protein, putative	2.69782	1.65854		lipid binding						TP1
Tb427_110120500	Tb927.11.10520	KKT2	kinetoplastid kinetochore protein 2	2.67923	2.41587		ATP binding;protein kinase activity;protein serine kinase activity;protein threonine kinase activity	protein phosphorylation	cytoplasm;kinetochore;nucleoplasm;nucleus	ATP binding;protein serine/threonine kinase activity	chromosome segregation;intracellular signal transduction;peptidyl-serine phosphorylation;protein phosphorylation		TP1
Tb427_000500400				2.67832	4.63259
Tb427_090046300	Tb927.9.8260	TimRhom I	rhomboid-like protein	2.67251	6.71329	integral component of membrane	serine-type endopeptidase activity		TIM23 mitochondrial import inner membrane translocase complex;ciliary plasm;cytoplasm;mitochondrial inner membrane;mitochondrial membrane;mitochondrion;nuclear lumen		protein import into mitochondrial matrix
Tb427_110044000	Tb927.11.3850		AMP deaminase, putative	2.65713	2.62187		AMP deaminase activity;deaminase activity	IMP salvage	ciliary basal body;cytoplasm;cytosol;glycosome	AMP deaminase activity;deaminase activity	AMP metabolic process;IMP biosynthetic process;purine ribonucleoside monophosphate biosynthetic process		TP1
Tb427_050037400	Tb927.5.3090		Mitochondrial ATP synthase subunit, putative	2.64549	5.54146				ciliary plasm;cytoplasm;mitochondrial proton-transporting ATP synthase complex;mitochondrion;nuclear lumen;transport vesicle				TP1
Tb427_030057900	Tb927.3.5440		SNF2 DNA repair protein, putative	2.64284	5.33397		ATP binding;dioxygenase activity		nucleoplasm;nucleus
Tb427_080049500	Tb927.8.4460		Domain of Unknown Function (DUF1042), putative	2.62006	4.68056				axoneme;endoplasmic reticulum	microtubule binding	regulation of cytoskeleton organization		TP1
Tb427_100067700	Tb927.10.6330	KKT1	kinetoplastid kinetochore protein 1	2.61208	6.4951				cytoplasm;kinetochore		chromosome segregation		TP1
Tb427_000009500				2.57916	3.83973								TP1
Tb427_030006100	Tb927.3.640		hypothetical protein, conserved	2.54806	1.73413	integral component of membrane			cytoplasm;transport vesicle				TP1
Tb427_030016600	Tb927.3.1690		Mitochondrial ATP synthase subunit, putative	2.54427	5.53613				cytoplasm;kinetoplast;mitochondrial proton-transporting ATP synthase complex;mitochondrion				TP1
Tb427_110009600	Tb927.11.540	ABCT	ABC transporter, mitochondrial, putative	2.52936	1.48495	integral component of membrane	ATP binding;ATP hydrolysis activity;ATPase-coupled transmembrane transporter activity	transmembrane transport	ATP-binding cassette (ABC) transporter complex;integral component of membrane;kinetoplast;mitochondrial outer membrane;mitochondrion	ATP binding;ATPase-coupled transmembrane transporter activity	transmembrane transport;transport		TP1
Tb427_110183600	Tb927.11.16400	KAP3	kinetoplast-associated protein 3, putative	2.52496	3.7612				cytoplasm;kinetoplast;mitochondrial matrix;mitochondrion	DNA binding	DNA packaging		TP1
Tb427_090083500	Tb927.9.14070		short-chain dehydrogenase, putative	2.511	1.8437			obsolete oxidation-reduction process	cytoplasm;glycosome;mitochondrial outer membrane	oxidoreductase activity	metabolic process		TP1
Tb427_100135700	Tb927.10.12850	TRF	ttaggg binding factor	2.49357	1.50873				nucleoplasm;nucleus;telomere-telomerase complex	telomeric DNA binding			TP1
Tb427_110091600	Tb927.11.8390		hypothetical protein, conserved	2.47542	3.49619				bilobe structure;ciliary basal body				TP1
Tb427_080072100	Tb927.8.6580	SDH1	Succinate dehydrogenase [ubiquinone] flavoprotein subunit, mitochondrial	2.46338	5.67677		flavin adenine dinucleotide binding;oxidoreductase activity;oxidoreductase activity, acting on the CH-CH group of donors	electron transport chain;obsolete oxidation-reduction process;tricarboxylic acid cycle	contractile vacuole;cytoplasm;mitochondrial respiratory chain complex II, succinate dehydrogenase complex (ubiquinone);mitochondrion	electron transfer activity;flavin adenine dinucleotide binding;oxidoreductase activity;succinate dehydrogenase (ubiquinone) activity;succinate dehydrogenase activity	mitochondrial electron transport, succinate to ubiquinone;tricarboxylic acid cycle		TP1
Tb427_100135300	Tb927.10.12810		cholinephosphate cytidylyltransferase A, putative	2.46139	1.86015	integral component of membrane;membrane	catalytic activity;choline-phosphate cytidylyltransferase activity;phosphotransferase activity, for other substituted phosphate groups	biosynthetic process;phospholipid biosynthetic process	cytosol;nucleus	cytidylyltransferase activity	phosphatidylcholine biosynthetic process		TP1
Tb427_080009400	Tb927.8.920	PEX4	ubiquitin-conjugating enzyme E2, putative	2.45981	4.00344				endoplasmic reticulum;nucleus	ubiquitin-protein transferase activity	cellular protein modification process
Tb427_070057600	Tb927.7.5190		hypothetical protein, conserved	2.45006	4.6281				ciliary basal body
Tb427_050017900	Tb927.5.1320	KKIP2	Kinetochore interacting protein 2	2.43962	4.0573				kinetochore;nucleoplasm;nucleus
Tb427_000658600				2.42156	3.11742								TP1
Tb427_080007100	Tb927.8.690	PIN1	peptidyl-prolyl cis-trans isomerase	2.4171	4.34034		peptidyl-prolyl cis-trans isomerase activity		ciliary plasm;cytoplasm;cytosol;nuclear lumen;nucleus	peptidyl-prolyl cis-trans isomerase activity	cellular heat acclimation;protein folding		TP1
Tb427_110139100	Tb927.11.12240		cysteine peptidase, Clan CA, family C19, putative	2.37484	5.17449		thiol-dependent deubiquitinase	protein deubiquitination;ubiquitin-dependent protein catabolic process	cytoplasm;mitochondrial outer membrane;mitochondrion		response to drug;ubiquitin-dependent protein catabolic process		TP1
Tb427_040025900	Tb927.4.2340		hypothetical protein, conserved	2.3516	3.09403				nucleoplasm;nucleus
Tb427_090035100	Tb927.9.6320		hypothetical protein, conserved	2.35073	6.11371				nucleoplasm				TP1
Tb427_080056100	Tb927.8.5080		fatty-acid amide hydrolase, putative	2.30903	2.81129				nuclear envelope				TP1
Tb427VSG-582				2.28757	3.30489
Tb427_070027900	Tb927.7.2330		Protein of unknown function (DUF1663), putative	2.26698	3.59873				nuclear envelope;nucleus
Tb427_080026200	Tb927.8.2310		(H+)-ATPase G subunit, putative	2.26502	4.50252	vacuolar proton-transporting V-type ATPase complex	ATPase-coupled transmembrane transporter activity	proton transmembrane transport	acidocalcisome;mitochondrion;myosin complex;transport vesicle;vacuolar proton-transporting V-type ATPase complex	ATP hydrolysis activity;P-type proton-exporting transporter activity	response to drug;vacuolar acidification		TP1
Tb427_040033100	Tb927.4.3060		hypothetical protein, conserved	2.24594	1.5845				nucleoplasm				TP1
Tb427_110151800	Tb927.11.13400	BDF5	Bromodomain factor 5	2.2351	1.58875		protein binding		nucleoplasm;nucleus
Tb427_020013600	Tb927.2.3180	KPAF1	kinetoplast polyadenylation/uridylation factor 1	2.23131	4.37235		protein binding		kinetoplast;mitochondrial mRNA editing complex;mitochondrion	protein binding;ribosome binding	mRNA 3'-end processing;mRNA polyadenylation;mitochondrial RNA processing;regulation of mRNA stability		TP1
Tb427_090059200	Tb927.9.10450		hypothetical protein, conserved	2.21549	1.56315	integral component of membrane	hydrolase activity, acting on ester bonds		ciliary plasm;cytoplasm;endoplasmic reticulum;nuclear lumen	phosphatidylinositol deacylase activity	GPI anchor metabolic process;endoplasmic reticulum to Golgi vesicle-mediated transport
Tb427_040037300	Tb927.4.3450		Mitochondrial ATP synthase subunit, putative	2.21418	3.04084	integral component of membrane			kinetoplast;mitochondrial proton-transporting ATP synthase complex;mitochondrion;transport vesicle				TP1
Tb427_060050500	Tb927.6.4540		3-hydroxy-3-methylglutaryl-CoA reductase, putative	2.2052	4.54423	integral component of membrane	hydroxymethylglutaryl-CoA reductase (NADPH) activity;oxidoreductase activity, acting on the CH-OH group of donors, NAD or NADP as acceptor;protein binding	coenzyme A metabolic process;isoprenoid biosynthetic process;obsolete oxidation-reduction process	ciliary basal body;endoplasmic reticulum membrane;mitochondrial inner membrane;mitochondrial matrix;mitochondrion;peroxisomal membrane;tripartite attachment complex	hydroxymethylglutaryl-CoA reductase (NADPH) activity;hydroxymethylglutaryl-CoA reductase activity	isoprenoid biosynthetic process;sterol biosynthetic process		TP1
Tb427VSG-18				2.18068	5.85775
Tb427_100055300	Tb927.10.5120	KREPA6	KREPA6	2.17891	4.22252		single-stranded DNA binding		kinetoplast;mitochondrial mRNA editing complex;mitochondrion;nucleus	RNA binding;endonuclease activity	RNA modification		TP1
Tb427_080035100	Tb927.8.3060		metallo-peptidase, Clan MF, Family M17	2.17145	3.97854	cytoplasm	manganese ion binding;metalloaminopeptidase activity	protein metabolic process;proteolysis	cortical cytoskeleton;intracellular anatomical structure	aminopeptidase activity	proteolysis		TP1
Tb427_110080600	Tb11.02.5390	GRBC4	Guide RNA binding complex protein 4	2.17072	3.80448				mitochondrial mRNA editing complex;mitochondrion	mRNA binding	mitochondrial RNA processing		TP1
Tb427_110055600	Tb927.11.5050	FHm	fumarate hydratase, class I	2.1509	1.97148		4 iron, 4 sulfur cluster binding;catalytic activity;fumarate hydratase activity;hydro-lyase activity;lyase activity;metal ion binding	generation of precursor metabolites and energy	cytoplasm;kinetoplast;mitochondrion	fumarate hydratase activity	fumarate metabolic process
Tb427_100046300	Tb927.10.4200	KKT24	Kinetoplastid kinetochore protein 24	2.14235	3.77147				kinetochore;nucleus				TP1
Tb427VSG-322				2.1365	4.66329								TP1
Tb427_030045700	Tb927.3.4260	ACH	Acetyl-CoA hydrolase	2.12642	2.58798		thiolester hydrolase activity		cytoplasm;cytosol;flagella connector;mitochondrion	acyl-CoA hydrolase activity;fatty-acyl-CoA binding;long-chain fatty acyl-CoA binding	acyl-CoA metabolic process;fatty acid metabolic process		TP1
Tb427_090032300	Tb927.9.5900	GDH	glutamate dehydrogenase	2.11552	4.91919		glutamate dehydrogenase (NAD+) activity;oxidoreductase activity	cellular amino acid metabolic process;glutamate catabolic process to 2-oxoglutarate;obsolete oxidation-reduction process	cytoplasm;kinetoplast;mitochondrion	glutamate dehydrogenase (NAD+) activity;oxidoreductase activity	cellular amino acid metabolic process;glutamate catabolic process		TP1
Tb427_080066500	Tb927.8.6080	POMP42	Glycerophosphoryl diester phosphodiesterase family, putative	2.11331	1.89203		phosphoric diester hydrolase activity	lipid metabolic process	mitochondrial outer membrane;transport vesicle	glycerophosphodiester phosphodiesterase activity	posttranscriptional regulation of gene expression		TP1
Tb427_040034100	Tb927.4.3160	DAT	dihydroxyacetone phosphate acyltransferase, putative	2.1121	3.32666		O-acyltransferase activity;acyltransferase activity;glycerone-phosphate O-acyltransferase activity	cellular lipid metabolic process	acidocalcisome;cytoplasm;glycosome;mitochondrial membrane	glycerol-3-phosphate O-acyltransferase activity	ether lipid biosynthetic process;fatty acid metabolic process;glycerol-3-phosphate metabolic process;phospholipid biosynthetic process;triglyceride biosynthetic process		TP1
Tb427_080055800	Tb927.8.5050		OTU-like cysteine protease, putative	2.10686	4.08033				ciliary plasm;cytoplasm;nuclear lumen	thiol-dependent deubiquitinase	protein deubiquitination		TP1
Tb427_100030200				2.10138	3.50208
Tb427_100132400	Tb927.10.12500		P-type H+-ATPase, putative	2.0913	2.15422	integral component of membrane	ATP binding;P-type proton-exporting transporter activity;nucleotide binding	proton export across plasma membrane	pellicular membrane;plasma membrane	ATP binding;ATP hydrolysis activity;P-type ion transporter activity;P-type proton-exporting transporter activity	proton transmembrane transport;regulation of intracellular pH;response to drug
Tb427_110190000	Tb927.11.17010		Rab5-interacting protein (Rab5ip), putative	2.08693	5.11906	EMC complex;endoplasmic reticulum;integral component of membrane			EMC complex;endoplasmic reticulum;nuclear envelope		autophagosome assembly
Tb427_040028500	Tb927.4.2600		SUMO-interacting motif-containing protein	2.06824	2.66424				axoneme;cytoplasm				TP1
Tb427_100052300	Tb927.10.4820		hypothetical protein, conserved	2.06486	3.90442				bilobe structure				TP1
Tb427_110030700	Tb927.11.2580	POMP11	Present in the outer mitochondrial membrane proteome 11	2.05789	4.02953	integral component of membrane			contractile vacuole;mitochondrial outer membrane;mitochondrion				TP1
Tb427_070028500	Tb927.7.2390	TAC102	Tripartite attachment complex protein 102	2.05295	1.9836				mitochondrial protein-containing complex;mitochondrion;tripartite attachment complex		obsolete mitochondrial DNA inheritance		TP1
Tb427_110172900	Tb927.11.15430		U5 small nuclear ribonucleoprotein component, putative	2.04573	2.621		GTP binding;GTPase activity		U2-type catalytic step 2 spliceosome;U4/U6 x U5 tri-snRNP complex;nucleoplasm;nucleus;ribonucleoprotein complex	GTP binding;GTPase activity;U5 snRNA binding	mRNA splicing, via spliceosome;translation		TP1
Tb427_030046900	Tb927.3.4380	SAM50	sorting assembly machinery 50 kDa subunit, putative	2.03697	5.99916	outer membrane			SAM complex;integral component of membrane;mitochondrial outer membrane;mitochondrion		cellular protein-containing complex assembly;protein insertion into mitochondrial outer membrane;protein-containing complex assembly		TP1
Tb427_070038000	Tb927.7.3270		hypothetical protein, conserved	2.03288	4.5395				cytoplasm;mitochondrion;nucleoplasm;transport vesicle
Tb427_110039900	Tb927.11.3480		Sin-like protein conserved region, putative	2.02631	3.77375	nucleus		transcription, DNA-templated	RNA polymerase III complex;cytoplasm;nucleoplasm;nucleus				TP1
Tb427_100106500	Tb927.10.9970		hypothetical protein, conserved	2.02342	2.78248				mitochondrion				TP1
Tb427_020020500	Tb927.2.4410		Eukaryotic protein of unknown function (DUF846), putative	2.01864	3.88853	integral component of membrane			integral component of Golgi membrane		protein secretion;vesicle-mediated transport		TP1
Tb427_080080200	Tb927.8.7440		lipase, putative	2.00193	4.56101	integral component of membrane		lipid metabolic process	cytoplasm;transport vesicle	triglyceride lipase activity			TP1
Tb427_060037500	Tb927.6.3240	BILBO2	Flagellar pocket collar protein BILBO2	1.99625	4.53292				ciliary pocket collar				TP1
Tb427_050008300	Tb927.5.410		invariant surface glycoprotein, putative	1.98621	3.62284	integral component of membrane			transport vesicle
Tb427_090063600	Tb927.9.11110		U5 snRNA-associated splicing factor	1.97951	3.06053	spliceosomal complex	RNA binding;U5 snRNA binding;U6 snRNA binding;isopeptidase activity;metallopeptidase activity;protein binding	mRNA splicing, via spliceosome	U5 snRNP;catalytic step 2 spliceosome;nucleoplasm;nucleus	U1 snRNA binding;U2 snRNA binding;U5 snRNA binding;U6 snRNA binding;pre-mRNA intronic binding	spliceosomal tri-snRNP complex assembly		TP1
Tb427_030008300	Tb927.3.860	ACP	Acyl carrier protein, mitochondrial	1.97909	3.73932			fatty acid biosynthetic process	mitochondrial matrix;mitochondrial respiratory chain complex I;mitochondrion	acyl binding;acyl carrier activity	fatty acid biosynthetic process		TP1
Tb427_060018300	Tb927.6.1540		Yip1 domain containing protein, putative	1.96865	3.02235	Golgi apparatus;integral component of membrane;membrane		vesicle-mediated transport	Golgi apparatus;ciliary plasm;cytoplasm;nuclear lumen;transport vesicle
Tb427_110021600	Tb927.11.1690		Emopamil binding protein, putative	1.96814	2.77785	integral component of membrane
Tb427_100018800	Tb927.10.1580	MIC10-1	MICOS complex subunit MIC10-1	1.96513	1.80361	MICOS complex;mitochondrial inner membrane			MICOS complex;mitochondrion
Tb427_090051300	Tb927.9.9140		hypothetical protein, conserved	1.95157	4.42953
Tb427_080029800	Tb927.8.2660		Galactose oxidase, central domain containing protein, putative	1.94612	5.57739		protein binding						TP1
Tb427_100026800	Tb927.10.2260		Ubiquitin family, putative	1.94129	4.05403		protein binding;ubiquitin protein ligase activity;zinc ion binding		cytoplasm;nucleoplasm				TP1
Tb427_070081600				1.93181	5.76853								TP1
Tb427_060030000	Tb927.6.2510	SDHAF2	Succinate dehydrogenase assembly factor 2, mitochondrial	1.93115	3.31996	mitochondrial matrix;mitochondrion		protein-FAD linkage	ciliary plasm;cytoplasm;kinetoplast;mitochondrion;nuclear lumen		mitochondrial electron transport, succinate to ubiquinone;mitochondrial respiratory chain complex II assembly;protein-FAD linkage;tricarboxylic acid cycle		TP1
Tb427_020024800	Tb927.2.4990		hypothetical protein, conserved	1.92966	3.84136				mitochondrion;nucleoplasm;nucleus;transport vesicle				TP1
Tb427_030011600	Tb927.3.1190		hypothetical protein, conserved	1.92068	4.07266			negative regulation of cell population proliferation	axoneme;cilium;cytoplasm				TP1
Tb427_100100000	Tb927.10.9280		hypothetical protein, conserved	1.92065	4.31678				kinetoplast;mitochondrion
Tb427_040024100	Tb927.4.2170		hypothetical protein, conserved	1.92024	1.58296	integral component of membrane			transport vesicle		response to drug		TP1
Tb427_070005800	Tb927.7.220	CDS	CDP-DAG synthase	1.91951	2.75288	membrane	phosphatidate cytidylyltransferase activity;transferase activity, transferring phosphorus-containing groups	CDP-diacylglycerol biosynthetic process	ciliary plasm;cytoplasm;endoplasmic reticulum;endoplasmic reticulum membrane;integral component of Golgi membrane;nuclear lumen	phosphatidate cytidylyltransferase activity	CDP-diacylglycerol biosynthetic process;phosphatidylglycerol biosynthetic process;phosphatidylinositol metabolic process		TP1
Tb427_100162700	Tb927.10.15410	gMDH	glycosomal malate dehydrogenase	1.91942	1.96472		L-malate dehydrogenase activity;catalytic activity;oxidoreductase activity;oxidoreductase activity, acting on the CH-OH group of donors, NAD or NADP as acceptor	carbohydrate metabolic process;carboxylic acid metabolic process;obsolete oxidation-reduction process;tricarboxylic acid cycle	ciliary plasm;cytoplasm;glycosome	L-malate dehydrogenase activity;malate dehydrogenase activity;oxidoreductase activity;protein binding	tricarboxylic acid cycle
Tb427_110006200	Tb927.11.230	CPSF100	cleavage and polyadenylation specificity factor subunit 2	1.91545	1.3954	mRNA cleavage and polyadenylation specificity factor complex		mRNA cleavage;mRNA polyadenylation	mRNA cleavage and polyadenylation specificity factor complex;nucleoplasm;nucleus	RNA binding;mRNA 3'-UTR binding	mRNA 3'-end processing by stem-loop binding and cleavage;mRNA cleavage;mRNA polyadenylation;mRNA trans splicing, via spliceosome;pre-mRNA cleavage required for polyadenylation		TP1
Tb427_030049800	Tb927.3.4640	POMP26	VIT family, putative	1.90986	2.1038	integral component of membrane	manganese ion transmembrane transporter activity	cellular manganese ion homeostasis	membrane;mitochondrial outer membrane;mitochondrion	iron ion transmembrane transporter activity;manganese ion transmembrane transporter activity	cellular manganese ion homeostasis;intracellular sequestering of iron ion		TP1
Tb427_080041800	Tb927.8.3680	KKT4	kinetoplastid kinetochore protein 4	1.9069	3.97511				kinetochore;nucleus;spindle microtubule	microtubule binding	chromosome segregation
Tb427_110031800	Tb927.11.2690	ASCT	Succinyl-CoA:3-ketoacid coenzyme A transferase, mitochondrial	1.90655	5.36668		CoA-transferase activity	ketone body catabolic process	cytoplasm;mitochondrion	3-oxoacid CoA-transferase activity;CoA-transferase activity	cellular ketone body metabolic process;metabolic process		TP1
Tb427_040015600	Tb927.4.1330		DNA topoisomerase IB, large subunit	1.90418	4.24406	chromosome	DNA binding;DNA topoisomerase type I (single strand cut, ATP-independent) activity	DNA topological change	membrane;nuclear lumen;nucleolus;nucleoplasm;nucleus	DNA topoisomerase type I (single strand cut, ATP-independent) activity	DNA topological change;regulation of transcription, DNA-templated		TP1
Tb427_100094100	Tb927.10.8730		ABC1 family, putative	1.90003	4.17455	integral component of membrane	ATP binding;protein kinase activity	protein phosphorylation	mitochondrial inner membrane;mitochondrion
Tb427_110149800	Tb927.11.13200		LEM3 (ligand-effect modulator 3) family / CDC50 family, putative	1.89734	5.41749	integral component of membrane;membrane			Golgi apparatus;ciliary plasm;cytoplasm;endoplasmic reticulum;nuclear lumen;plasma membrane
Tb427_080041000	Tb927.8.3590		hypothetical protein, conserved	1.88453	2.67506				axoneme;cilium				TP1
Tb427_100098800	Tb927.10.9160	CYC12	Cyclin 12, L-type	1.88228	4.04274		cyclin-dependent protein serine/threonine kinase regulator activity	regulation of transcription by RNA polymerase II	nucleoplasm;nucleus	cyclin-dependent protein serine/threonine kinase regulator activity;protein-containing complex binding	mRNA trans splicing, SL addition;regulation of transcription by RNA polymerase II		TP1
Tb427_110138900	Tb927.11.12220	VTC4	catalytic subunit of the vacuolar transporter chaperone 4	1.87364	3.37055	integral component of membrane			acidocalcisome;vacuolar transporter chaperone complex	metal ion binding;polyphosphate kinase activity	polyphosphate biosynthetic process		TP1
Tb427_110120100	Tb927.11.10480		PQQ-like domain/WD domain, G-beta repeat/Utp21 specific WD40 associated putative domain containing protein, putative	1.87046	3.34333	ribosome;small-subunit processome	protein binding	rRNA processing	Pwp2p-containing subcomplex of 90S preribosome;nucleolus;nucleus;small-subunit processome		rRNA processing
Tb427_110015000	Tb927.11.1030	kkt7	kinetoplastid kinetochore protein 7	1.8693	5.00235				kinetochore;nucleus		chromosome segregation		TP1
Tb427_070042900	Tb927.7.3750		TFIIF-stimulated CTD phosphatase, putative	1.86821	6.35648				ciliary plasm;cytoplasm;mitochondrion;nuclear lumen	phosphoprotein phosphatase activity			TP1
Tb427_070076900	Tb927.7.6930	ZapE1	ATPase, putative	1.86682	1.56926		ATP binding		cytoplasm;kinetoplast;mitochondrion	ATP hydrolysis activity
Tb427_100105000	Tb927.10.9820	MIP	mitochondrial intermediate peptidase	1.86543	1.5989	mitochondrial matrix	metal ion binding;metalloendopeptidase activity;metallopeptidase activity	protein processing involved in protein targeting to mitochondrion;proteolysis	mitochondrion	metalloendopeptidase activity	mitochondrial protein processing;peptide metabolic process;proteolysis		TP1
Tb427_020016500	Tb927.2.3440		cysteine peptidase, Clan CA, family C51, putative	1.85901	4.28853	integral component of membrane			cytoplasm;transport vesicle	ligase activity			TP1
Tb427_100168700	Tb927.10.15910	GUP1	Glycerol uptake protein 1	1.8577	1.4106	integral component of membrane			cytoplasm;endoplasmic reticulum	O-acyltransferase activity;acyltransferase activity	GPI anchor biosynthetic process;glycerol catabolic process
Tb427_100100800	Tb927.10.9360		L-2-hydroxyglutarate dehydrogenase, mitochondrial, putative	1.85377	1.73935		oxidoreductase activity	obsolete oxidation-reduction process	kinetoplast;mitochondrion	(S)-2-hydroxy-acid oxidase activity;2-hydroxyglutarate dehydrogenase activity			TP1
Tb427_100148200	Tb927.10.14000	ACO	aconitase	1.84651	1.64927		citrate dehydratase activity;metal ion binding		ciliary plasm;cytoplasm;cytosol;mitochondrion;nuclear lumen	4 iron, 4 sulfur cluster binding;aconitate hydratase activity	citrate metabolic process;tricarboxylic acid cycle
Tb427_040027500	Tb927.4.2500	EIF2AK2	eukaryotic translation initiation factor 2-alpha kinase 2	1.83632	4.5178		ATP binding;protein kinase activity	protein phosphorylation	cytoplasm;cytosolic ribosome;endosome;integral component of membrane;perinuclear endoplasmic reticulum membrane;transport vesicle	ATP binding;elongation factor-2 kinase activity;eukaryotic translation initiation factor 2alpha kinase activity;heme binding;protein kinase activity;protein serine/threonine kinase activity	protein phosphorylation;regulation of eIF2 alpha phosphorylation by heme;regulation of translational initiation by eIF2 alpha phosphorylation
Tb427_030027300	Tb927.3.2670	KPAF5	Kinetoplast polyadenylation factor 5	1.83333	4.28053				antipodal site;ciliary plasm;cytoplasm;mitochondrion;transport vesicle		mitochondrial mRNA 3'-end processing
Tb427_080085900	Tb927.8.8020		monoglyceride lipase, putative	1.83252	3.62588				cytoplasm;membrane;plasma membrane	hydrolase activity;lipase activity
Tb427_110095200	Tb927.11.8860	CEP76	CEP76 C2 domain containing protein, putative	1.83085	1.52235	cytoplasm			ciliary basal body;ciliary pro-basal body
Tb427_060041600	Tb927.6.3670	PFC8	paraflagellar rod component, putative	1.82281	2.16414				cytoplasm;paraflagellar rod				TP1
Tb427_090060400	Tb927.9.10640		synaptojanin (N-terminal domain), putative	1.81184	2.1824	integral component of membrane	phosphoric ester hydrolase activity		ciliary plasm;cytoplasm;endoplasmic reticulum;nuclear envelope;nuclear lumen	phosphatidylinositol-3-phosphatase activity;phosphatidylinositol-4-phosphate phosphatase activity	endocytosis;phosphatidylinositol dephosphorylation
Tb427_040010000	Tb927.4.810		expression site-associated gene 5 (ESAG5) protein, putative	1.79567	3.35471		lipid binding		cytoplasm;transport vesicle
Tb427_070053700	Tb927.7.4810		HD domain containing protein, putative	1.79528	2.40857				ciliary basal body;kinetoplast;nucleus;transport vesicle	dGTPase activity	dGTP catabolic process
Tb427_100169000	Tb927.10.15940		cation transporter, putative	1.79382	3.16956	integral component of membrane	cation transmembrane transporter activity	cation transport;transmembrane transport	kinetoplast;membrane;mitochondrion	cation transmembrane transporter activity	cation transport
Tb427_070072400	Tb927.7.6640		hypothetical protein, conserved	1.78981	1.41552				axoneme;cilium		posttranscriptional regulation of gene expression
Tb427_100160000	Tb927.10.15130	SEC22	Vesicle-trafficking protein SEC22, putative	1.77722	1.47777	integral component of membrane		vesicle-mediated transport	ER to Golgi transport vesicle membrane;Golgi membrane;SNARE complex;ciliary plasm;cytoplasm;endoplasmic reticulum;endoplasmic reticulum membrane;endoplasmic reticulum-Golgi intermediate compartment;integral component of membrane;nuclear lumen;transport vesicle	SNAP receptor activity	endoplasmic reticulum to Golgi vesicle-mediated transport;retrograde vesicle-mediated transport, Golgi to endoplasmic reticulum;vesicle fusion with Golgi apparatus;vesicle targeting
Tb427_040026300	Tb927.4.2380		sarcoplasmic reticulum glycoprotein, putative	1.77707	3.79705		GTP binding		cytoplasm;intracellular membrane-bounded organelle;sarcoplasmic reticulum;transport vesicle	calcium ion binding	calcium ion transport;endocytosis;endosomal transport		TP1
Tb427_110128300	Tb927.11.11280		hypothetical protein, conserved	1.77115	2.90812				mitochondrion;paraflagellar rod				TP1
Tb427_040054500	Tb927.4.5110	kkt8	kinetoplastid kinetochore protein 8	1.76981	5.58379				kinetochore;nucleoplasm;nucleus		chromosome segregation		TP1
Tb427_040018900	Tb927.4.1660	MCP6	mitochondrial carrier protein, putative	1.76813	1.67868	integral component of membrane		transmembrane transport	glycosome;mitochondrial inner membrane;mitochondrial membrane;mitochondrion	ATP transmembrane transporter activity	transport
Tb427_100162900	Tb927.10.15430		Ankyrin repeats (3 copies), putative	1.76315	3.81294		protein binding		endoplasmic reticulum;nuclear envelope;nucleus				TP1
Tb427_110071300	Tb927.11.6630		3-methylcrotonoyl-CoA carboxylase beta subunit, putative	1.76099	3.17612		ligase activity		methylcrotonoyl-CoA carboxylase complex;mitochondrion	methylcrotonoyl-CoA carboxylase activity	leucine catabolic process
Tb427_000008000				1.75859	3.62742								TP1
Tb427_070006400	Tb927.7.280	PPIase	cyclophilin-type peptidyl-prolyl cis-trans isomerase, putative	1.75681	6.32144		peptidyl-prolyl cis-trans isomerase activity	protein folding;protein peptidyl-prolyl isomerization	ciliary plasm;cytoplasm;nuclear lumen	cyclosporin A binding;peptidyl-prolyl cis-trans isomerase activity	protein folding;protein peptidyl-prolyl isomerization		TP1
Tb427_030029400	Tb927.3.2880		Mitochondrial ATP synthase subunit, putative	1.74762	3.99893				cytoplasm;mitochondrial proton-transporting ATP synthase complex;mitochondrion				TP1
Tb427_080048600	Tb927.8.4370		hypothetical protein, conserved	1.74657	3.50662	integral component of membrane			cytoplasm;glycosome		posttranscriptional regulation of gene expression		TP1
Tb427_110048000	Tb927.11.4280		hypothetical protein, conserved	1.73996	4.33877		protein binding		autophagosome membrane;cell tip;cortical cytoskeleton		autophagosome assembly
Tb427_030059200	Tb927.3.5570		syntaxin, putative	1.73594	3.27963	membrane		vesicle-mediated transport	SNARE complex;ciliary plasm;cytoplasm;endomembrane system;integral component of membrane;nucleoplasm;transport vesicle	SNAP receptor activity;SNARE binding	intracellular protein transport;vesicle docking;vesicle fusion		TP1
Tb427_080054600	Tb927.8.4930		hypothetical protein, conserved	1.73165	6.00285				kinetoplast;mitochondrion
Tb427_110061600	Tb927.11.5650		replication factor C, subunit 1, putative	1.72851	1.59856	DNA replication factor C complex	ATP binding;ATP hydrolysis activity;DNA binding;DNA clamp loader activity	DNA repair;DNA replication	DNA replication factor C complex;nucleoplasm;nucleus	ATP binding;DNA binding	DNA replication		TP1
Tb427_000011400				1.72679	1.39713
Tb427_070042400	Tb927.7.3700		hypothetical protein, conserved	1.72672	1.47268				nuclear lumen;nucleolus;nucleoplasm;nucleus	histone binding	regulation of double-strand break repair		TP1
Tb427_090052200	Tb927.9.9230		hypothetical protein, conserved	1.72665	3.19528				axoneme;cytoplasm;nucleolus;nucleoplasm				TP1
Tb427_110058000	Tb927.11.5290	MCP9	mitochondrial carrier protein	1.71588	3.69252	integral component of membrane			integral component of membrane;membrane;mitochondrial inner membrane;mitochondrion		transport		TP1
Tb427_090005700	Tb927.9.1410		SUMO-interacting motif-containing protein	1.70971	3.13603				nuclear pore;nucleus
Tb427_100054600	Tb927.10.5050		mitochondrial ATP synthase epsilon chain	1.70282	4.05883	mitochondrial proton-transporting ATP synthase complex, catalytic sector F(1)	proton-transporting ATP synthase activity, rotational mechanism	ATP synthesis coupled proton transport	cytoplasm;mitochondrial inner membrane;mitochondrial proton-transporting ATP synthase complex, catalytic sector F(1);mitochondrion
Tb427_040053800	Tb927.4.5040		dihydrolipoamide dehydrogenase	1.70041	3.75071		flavin adenine dinucleotide binding;oxidoreductase activity	cell redox homeostasis;obsolete oxidation-reduction process	cytoplasm;mitochondrion				TP1
Tb427_050051400	Tb927.5.4400		hypothetical protein, conserved	1.69032	3.46236		protein binding		axoneme;cytoplasm				TP1
Tb427_110167500	Tb927.11.14910		protein phosphatase 2C, putative	1.68046	1.4831	integral component of membrane	phosphatase activity;protein serine phosphatase activity;protein serine/threonine phosphatase activity;protein threonine phosphatase activity	protein dephosphorylation	cytoplasm;endoplasmic reticulum;integral component of membrane	magnesium-dependent protein serine/threonine phosphatase activity;phosphatase activity;protein serine/threonine phosphatase activity	dephosphorylation
Tb427_080059100	Tb927.8.5370		hypothetical protein, conserved	1.67957	2.51498				cytoplasm;mitochondrion		posttranscriptional regulation of gene expression		TP1
Tb427_010029700	Tb927.1.4420		ABC transporter, putative	1.67948	2.82215	integral component of membrane	ATP binding		ATP-binding cassette (ABC) transporter complex;endoplasmic reticulum;flagellum attachment zone;mitochondrial outer membrane	ATPase-coupled transmembrane transporter activity	transmembrane transport;transport		TP1
Tb427_110005800	Tb927.11.190		elongation factor, putative	1.66908	5.29509		GTP binding;GTPase activity			GTP binding
Tb427_110090900	Tb927.11.8320		hypothetical protein, conserved	1.66652	5.57899				cytoplasm;nuclear envelope
Tb427_100054900	Tb927.10.5080	TTA2	GPI transamidase component Tta2	1.66464	2.14556	integral component of membrane			GPI-anchor transamidase complex;endoplasmic reticulum;nuclear envelope	GPI-anchor transamidase activity			TP1
Tb427_010021900	Tb927.1.3010	PAMC4	mRNA processing protein, putative	1.66007	1.9482				kinetoplast;mitochondrial mRNA editing complex;mitochondrion	mRNA binding	mRNA processing;mitochondrial mRNA processing
Tb427_090076500	Tb927.9.12880	SLK2	STE20-like serine/threonine-protein kinase 2, putative	1.6557	3.91302		ATP binding;protein kinase activity	protein phosphorylation	cytoplasm	ATP binding;protein serine/threonine kinase activity	protein phosphorylation		TP1
Tb427_030017700	Tb927.3.1800		hypothetical protein, conserved	1.65461	2.29935				Set1C/COMPASS complex;nucleoplasm;nucleus		histone H3-K4 methylation;response to drug		TP1
Tb427_100032200	Tb927.10.2780	RPC1	DNA-directed RNA polymerase III subunit C1	1.64041	3.32329		DNA binding;DNA-directed 5'-3' RNA polymerase activity	transcription, DNA-templated	RNA polymerase III complex;cytoplasm;nucleoplasm;nucleus	DNA-directed 5'-3' RNA polymerase activity	transcription, DNA-templated
Tb427_030045400	Tb927.3.4230	CMF33	serine peptidase, clan SB, family S8-like protein	1.63953	1.44284	integral component of membrane	serine-type endopeptidase activity;serine-type peptidase activity	proteolysis	cytoplasm;membrane;transport vesicle	serine-type endopeptidase activity	protein processing
Tb427_080011800	Tb927.8.1160		vacuolar-type Ca2+-ATPase, putative	1.6376	2.82195	integral component of membrane;membrane	ATP binding;P-type calcium transporter activity;hydrolase activity;nucleotide binding	calcium ion transmembrane transport	acidocalcisome;cytoplasm;integral component of membrane;intracellular membrane-bounded organelle;transport vesicle	ATPase-coupled cation transmembrane transporter activity;P-type calcium transporter activity	cell growth;cellular calcium ion homeostasis		TP1
Tb427_070072500	Tb927.7.6650		Colon cancer-associated protein Mic1-like, putative	1.62813	3.4115	Mon1-Ccz1 complex		regulation of autophagy
Tb427_110106000	Tb927.11.9760		hypothetical protein, conserved	1.6258	1.64676		ATP binding		nucleoplasm;nucleus	polynucleotide 5'-hydroxyl-kinase activity	RNA processing;mRNA polyadenylation;tRNA splicing, via endonucleolytic cleavage and ligation
Tb427_070080900	Tb927.7.7320		hypothetical protein, conserved	1.62381	4.18781	integral component of membrane		response to xenobiotic stimulus;xenobiotic metabolic process	ciliary basal body				TP1
Tb427_110031100	Tb927.11.2620		hypothetical protein, conserved	1.62321	3.2873				glycosome
Tb427_080079600	Tb927.8.7380		dihydrolipoamide dehydrogenase, point mutation	1.61489	4.03572		flavin adenine dinucleotide binding;oxidoreductase activity	cell redox homeostasis;obsolete oxidation-reduction process	cytoplasm;kinetoplast;mitochondrion;oxoglutarate dehydrogenase complex	dihydrolipoyl dehydrogenase activity;disulfide oxidoreductase activity;flavin adenine dinucleotide binding	cell redox homeostasis;obsolete oxidation-reduction process
Tb427_100099600	Tb927.10.9240		Tir chaperone protein (CesT) family, putative	1.61425	3.14984			protein secretion by the type III secretion system	bilobe structure;cell tip;ciliary basal body;ciliary pro-basal body		posttranscriptional regulation of gene expression
Tb427_100162100	Tb927.10.15350	H3V	histone H3 variant V	1.61329	2.6877	nucleosome	DNA binding;protein heterodimerization activity		chromosome, telomeric region;cytoplasm;nucleus	DNA binding	chromosome organization;termination of RNA polymerase II transcription		TP1
Tb427_110145900	Tb927.11.12920		hypothetical protein, conserved	1.61291	2.94539		ATP binding		endoplasmic reticulum;transport vesicle	ATP hydrolysis activity			TP1
Tb427_040044800	Tb927.4.4210	FtsH42	ATP-dependent zinc metalloprotease AFG3-like, putative	1.60281	3.90507		ATP binding;ATP hydrolysis activity;ATP-dependent peptidase activity;metalloendopeptidase activity	proteolysis	kinetoplast;mitochondrial inner membrane;mitochondrion		cristae formation;mitochondrial fusion;mitochondrial protein processing;protein-containing complex assembly		TP1
Tb427_100012800	Tb927.10.970		Tetratricopeptide repeat, putative	1.60101	4.07398		protein binding		paraflagellar rod	calmodulin binding
Tb427_100028400	Tb927.10.2410	MSP-C	MSP-C, putative	1.59977	3.78638	membrane;plasma membrane	metal ion binding;metalloendopeptidase activity	cell adhesion;proteolysis	cytoplasm;membrane;transport vesicle	metalloendopeptidase activity;peptidase activity	cell adhesion;proteolysis		TP1
Tb427_080074200	Tb927.8.6790		hypothetical protein, conserved	1.59812	7.26396		protein binding		cytoplasm
Tb427_000020200				1.59772	3.99855								TP1
Tb427_100124400	Tb927.10.11680	VCL2	Voltage-gated Chloride channel Like 2	1.58852	1.86476	membrane	voltage-gated chloride channel activity	chloride transport;transmembrane transport	cytoplasm;endoplasmic reticulum;endosome;extracellular region;membrane;transport vesicle	hormone activity;voltage-gated chloride channel activity	chloride transport
Tb427_070062600	Tb927.7.5680		deoxyribose-phosphate aldolase, putative	1.58709	2.02402	cytoplasm	catalytic activity;deoxyribose-phosphate aldolase activity;lyase activity	deoxyribonucleotide catabolic process;deoxyribose phosphate catabolic process	glycosome;mitochondrial membrane	deoxyribose-phosphate aldolase activity	carbohydrate catabolic process;deoxyribonucleotide catabolic process;posttranscriptional regulation of gene expression
Tb427_110142600	Tb927.11.12590		Der1-like family, putative	1.58622	3.73593				Hrd1p ubiquitin ligase ERAD-L complex;ciliary plasm;cytoplasm;integral component of endoplasmic reticulum membrane;nucleoplasm	misfolded protein binding;ubiquitin-specific protease binding	endoplasmic reticulum unfolded protein response;ubiquitin-dependent ERAD pathway		TP1
Tb427_100067600	Tb927.10.6320		CBF/Mak21 family, putative	1.58349	2.75701	nucleolus			nucleolus;nucleus	chromatin binding
Tb427_100023900	Tb927.10.2040		STE group serine/threonine-protein kinase, putative	1.58123	1.88753		ATP binding;protein kinase activity	protein phosphorylation	cilium;cortical cytoskeleton	ATP binding;protein serine/threonine kinase activity	protein phosphorylation		TP1
Tb427_110038000	Tb927.11.3290	p166	Tripartite attachment complex protein 166	1.58079	3.04386	integral component of membrane			kinetoplast;mitochondrion;tripartite attachment complex		mitochondrial genome maintenance;obsolete mitochondrial DNA inheritance;protein localization
Tb427_030054200	Tb927.3.5070		hypothetical protein, conserved	1.57655	1.53607				nucleus
Tb427_030037800	Tb927.3.3500		hypothetical protein, conserved	1.57546	1.57807				cytoplasm;endoplasmic reticulum;nuclear envelope;spindle
Tb427_060023600	Tb927.6.1930		SAM domain (Sterile alpha motif), putative	1.56591	3.52694	cytoplasm;integral component of membrane	protein binding;signaling adaptor activity	negative regulation of MyD88-independent toll-like receptor signaling pathway;response to axon injury	ciliary plasm;cytoplasm;nuclear lumen;transport vesicle				TP1
Tb427_090034900	Tb927.9.6310		ABC transporter, putative	1.56472	3.3453	integral component of membrane;membrane	ATP binding;ATP hydrolysis activity;ATPase-coupled transmembrane transporter activity		cytoplasmic side of plasma membrane;endoplasmic reticulum;integral component of membrane;nuclear envelope;pellicular membrane;transport vesicle	ATP binding;ATPase-coupled transmembrane transporter activity	transport
Tb427_030052600	Tb927.3.4920		LETM1 and EF-hand domain-containing protein 1, putative	1.56229	3.22311		ribosome binding		cytoplasm;integral component of membrane;mitochondrial inner membrane;mitochondrion;transport vesicle	calcium ion binding;calcium:sodium antiporter activity	mitochondrial calcium ion transmembrane transport		TP1
Tb427_100092800	Tb927.10.8600		Vps54-like protein, putative	1.55436	3.28337	GARP complex;cytosol		protein transport;retrograde transport, endosome to Golgi	GARP complex;Golgi apparatus;mitochondrion	syntaxin binding	Golgi to vacuole transport;retrograde transport, endosome to Golgi
Tb427_090030800	Tb927.9.5520		ubiquitin carboxyl-terminal hydrolase, putative	1.55427	3.05948		thiol-dependent deubiquitinase	protein deubiquitination;ubiquitin-dependent protein catabolic process	ciliary plasm;cytoplasm;nuclear lumen	cysteine-type endopeptidase activity	ubiquitin-dependent protein catabolic process		TP1
Tb427_090055400	Tb927.9.9750		membrane- trafficking protein, putative	1.55069	3.18541	integral component of membrane		protein transport	ciliary pocket;transport vesicle
Tb427_080012300	Tb927.8.1230		hypothetical protein, conserved	1.54641	3.06872				ciliary plasm;cytoplasm;nuclear lumen;nucleolus				TP1
Tb427_070044900	Tb927.7.3950	KRET1	RNA-editing 3' terminal uridylyl transferase 1	1.54546	3.41616				antipodal site;cytoplasm;kinetoplast;mitochondrion;nucleus	RNA uridylyltransferase activity;nucleotide binding;nucleotidyltransferase activity;polynucleotide adenylyltransferase activity	mRNA processing;mitochondrial RNA 3'-end processing
Tb427_100161600	Tb927.10.15290		tubulin binding cofactor c, putative	1.53927	1.41208		ATP binding;GTPase activator activity;protein kinase activity	cell morphogenesis;protein phosphorylation	ciliary basal body;ciliary pro-basal body				TP1
Tb427_110177500	Tb927.11.15860		L-Lysine transport protein, putative	1.53643	2.19231	integral component of membrane			ciliary pocket;cytoplasm;integral component of membrane;kinetoplast;nucleus;plasma membrane	L-lysine transmembrane transporter activity;amine transmembrane transporter activity;amino acid transmembrane transporter activity	amino acid transmembrane transport;amino acid transport;lysine transport
Tb427_050031400	Tb927.5.2500		hypothetical protein, conserved	1.53189	1.93594				cilium;cortical cytoskeleton				TP1
Tb427_110028700	Tb927.11.2380	PGKL	phosphoglycerate kinase, putative	1.53012	3.13477	integral component of membrane	phosphoglycerate kinase activity	glycolytic process	cilium;cytosol;glycosome;integral component of membrane	ADP binding;ATP binding;cyclic nucleotide binding;phosphoglycerate kinase activity	gluconeogenesis;glycolytic process;positive regulation of oxidative phosphorylation		TP1
Tb427_090064000	Tb927.9.11150		hypothetical protein, conserved	1.52788	3.71477				ciliary plasm;cytoplasm;nuclear lumen;nucleus
Tb427_110034100	Tb927.11.2910	iPGAM	phosphoglycerate mutase, putative	1.52493	3.22608				cytoplasm;kinetoplast;mitochondrion	cobalt ion binding;phosphatase activity;phosphoglycerate mutase activity	glycolytic process
Tb427_100080400	Tb927.10.7440	MTR4	ATP-dependent RNA helicase MTR4	1.52425	1.49507		ATP binding;RNA binding;RNA helicase activity;nucleic acid binding	RNA catabolic process	nucleoplasm;nucleus	ATP binding;RNA helicase activity;helicase activity	RNA catabolic process;maturation of 5.8S rRNA;rRNA processing
Tb427_080073600	Tb927.8.6730	ESP24	Enriched in surface-labeled proteome protein 24	1.52361	4.93612	integral component of membrane			cell surface;ciliary membrane;ciliary pocket				TP1
Tb427_100131600	Tb927.10.12420		predicted S. cerevisiae Got1 homologue	1.51421	1.87424	Golgi membrane;integral component of membrane		vesicle-mediated transport	Golgi apparatus
Tb427_100066400	Tb927.10.6220	XRND	5'-3' exoribonuclease D	1.51128	3.60534		exonuclease activity;nucleic acid binding		nucleolus;nucleus	5'-3' exoribonuclease activity;RNA binding;exonuclease activity;telomeric DNA binding	RNA processing;nuclear-transcribed mRNA catabolic process		TP1
Tb427_090069200	Tb927.9.12000		LEM3 (ligand-effect modulator 3) family / CDC50 family, putative	1.50668	3.23899	integral component of membrane;membrane			Golgi apparatus;cytoplasm;endoplasmic reticulum;nuclear envelope;plasma membrane				TP1
Tb427_040039400	Tb927.4.3660		hypothetical protein, conserved	1.50456	5.60541				kinetoplast;mitochondrion				TP1
Tb427_080011700	Tb927.8.1150	kkt9	kinetoplastid kinetochore protein 9	1.50387	2.6897				kinetochore;nucleus		chromosome segregation		TP1
Tb427_050027400	Tb927.5.2100	RBP30	RNA-binding protein, putative	1.50119	5.7444		nucleic acid binding		antipodal site;cytoplasm;mitochondrion;transport vesicle	RNA binding
Tb427_070018200	Tb927.7.1390	RBSR2	RNA-binding protein, putative	1.50052	3.29763		nucleic acid binding		nuclear lumen				TP1
Tb427_050035800	Tb927.5.2930		Mitochondrial ATP synthase subunit, putative	1.49922	3.26486				mitochondrial membrane;mitochondrion
Tb427_060041000	Tb927.6.3610	SET17	SET domain protein 17	1.49707	2.85912		protein binding		cytoplasm;mitochondrion;nucleus
Tb427_100125300	Tb927.10.11780		hypothetical protein, conserved	1.48916	1.62775				axoneme;cytoplasm;transport vesicle
Tb427_070060900	Tb927.7.5520		peptidyl-tRNA hydrolase, putative	1.48906	5.32016		aminoacyl-tRNA hydrolase activity		cytosol;mitochondrion;nucleus	aminoacyl-tRNA hydrolase activity
Tb427_110132000	Tb927.11.11550	TOP2A	DNA topoisomerase II alpha, putative	1.48444	1.57406		ATP binding;DNA binding;DNA topoisomerase type II (double strand cut, ATP-hydrolyzing) activity	DNA topological change	ciliary plasm;cytoplasm;nuclear lumen;nucleus
Tb427_080024100	Tb927.8.2100		vacuolar ATP synthase 16 kDa proteolipid subunit, putative	1.48389	1.75869	proton-transporting V-type ATPase, V0 domain;proton-transporting two-sector ATPase complex, proton-transporting domain;vacuolar membrane	proton transmembrane transporter activity	proton transmembrane transport	integral component of membrane;vacuolar proton-transporting V-type ATPase complex	P-type proton-exporting transporter activity;proton-transporting ATPase activity, rotational mechanism;pyrophosphatase activity	protein homooligomerization;proton transmembrane transport;response to drug
Tb427_030022500	Tb927.3.2280		vacuolar sorting protein 33 , putative	1.48063	3.48293			vesicle docking involved in exocytosis;vesicle-mediated transport	CORVET complex;lysosome;transport vesicle		intracellular protein transport;vesicle-mediated transport
Tb427_030008100	Tb927.3.840		hypothetical protein, conserved	1.47388	3.25551				ciliary plasm;cytoplasm;endoplasmic reticulum;nuclear lumen;nucleus
Tb427_040008000	Tb927.4.610		PX domain containing protein, putative	1.47125	2.49968		phosphatidylinositol binding		endosome;transport vesicle	phosphatidylinositol binding			TP1
Tb427_070055300	Tb927.7.4960		hypothetical protein, conserved	1.4681	3.53314				nucleus
Tb427_060025700	Tb927.6.2140	H2F2	hypothetical protein, conserved	1.45847	1.93657		catalytic activity		cytoplasm;mitochondrial mRNA editing complex;mitochondrion	2-oxopent-4-enoate hydratase activity	mitochondrial RNA processing
Tb427_050022000	Tb927.5.1620		hypothetical protein, conserved	1.45696	4.50895	integral component of membrane							TP1
Tb427_090066100	Tb927.9.11580	gim5A	glycosomal membrane protein	1.45605	2.15884	integral component of peroxisomal membrane		peroxisome fission	glycosome;glycosome membrane				TP1
Tb427_090059300	Tb927.9.10470		hypothetical protein, conserved	1.45461	2.49714				mitochondrion				TP1
Tb427_100139600	Tb927.10.13250		hypothetical protein, conserved	1.45344	2.13916		protein binding						TP1
Tb427_080021400	Tb927.8.1860	CYM1	pitrilysin-like metalloprotease	1.45277	1.94533		metal ion binding	proteolysis	cytoplasm;mitochondrion	metalloendopeptidase activity	protein processing;proteolysis
Tb427_110133300	Tb927.11.11680		2-oxoglutarate dehydrogenase E2 component, putative	1.45277	4.79737		acyltransferase activity		ciliary basal body;cytoplasm;mitochondrion
Tb427_050009800	Tb927.5.550	VAd	V-type proton ATPase subunit D, putative	1.44459	1.81943	proton-transporting V-type ATPase, V0 domain	hydrolase activity;proton transmembrane transporter activity	proton transmembrane transport	Golgi apparatus;cytoplasm;lysosomal membrane;lysosome;transport vesicle;vacuolar proton-transporting V-type ATPase complex	P-type proton-exporting transporter activity;proton-transporting ATPase activity, rotational mechanism	response to drug;vacuolar acidification;vacuolar transport
Tb427_110086800	Tb927.11.7960	KPAP1	kinetoplast poly(A) polymerase 1	1.43836	6.73697		RNA uridylyltransferase activity		cytoplasm;mitochondrial mRNA editing complex;mitochondrion;nucleus	nucleotidyltransferase activity;polynucleotide adenylyltransferase activity	mRNA polyadenylation;mRNA processing;mitochondrial RNA processing		TP1
Tb427_100165500	Tb927.10.15710	MCP7	mitochondrial carrier protein	1.43529	1.6308	integral component of membrane		transmembrane transport	cytoplasm;mitochondrial inner membrane;mitochondrion		transport
Tb427_050014900	Tb927.5.1020		disulfide isomerase, putative	1.43079	4.0981	integral component of membrane	isomerase activity		transport vesicle
Tb427_040048000	Tb927.4.4490	MRPE	multidrug resistance protein E	1.42949	3.04905	integral component of membrane	ATP binding;ATP hydrolysis activity;ATPase-coupled transmembrane transporter activity	transmembrane transport	ATP-binding cassette (ABC) transporter complex;integral component of membrane;membrane;transport vesicle	ATP binding;ATPase-coupled transmembrane transporter activity	response to drug;transmembrane transport;transport
Tb427_090067700	Tb927.9.11800		MATE efflux family protein, putative	1.42794	5.69187	integral component of membrane;membrane	antiporter activity;xenobiotic transmembrane transporter activity	transmembrane transport	membrane;transport vesicle	transmembrane transporter activity			TP1
Tb427_100113100	Tb927.10.10620		hypothetical protein, conserved	1.42663	3.54509								TP1
Tb427_110007200	Tb927.11.330	MLP1	Myosin-like protein 1	1.42549	2.01228				cytoplasm;nuclear pore;nuclear pore nuclear basket;nucleus
Tb427_060054900	Tb927.6.4990		mitochondrial ATP synthase delta chain	1.42433	4.01632	proton-transporting ATP synthase complex, catalytic core F(1)	hydrolase activity;proton-transporting ATP synthase activity, rotational mechanism	ATP synthesis coupled proton transport	mitochondrial proton-transporting ATP synthase complex, catalytic sector F(1);mitochondrion;transport vesicle		ATP synthesis coupled proton transport
Tb427_050030900				1.41442	2.85755								TP1
Tb427_040043200	Tb927.4.4050	GAT1	glycosomal transporter (GAT1)	1.41068	2.01116	integral component of membrane	ATP binding;ATP hydrolysis activity;ATPase-coupled transmembrane transporter activity	transmembrane transport	cytoplasm;glycosome;glycosome membrane;peroxisomal membrane	ATP binding;ATP hydrolysis activity;ATPase-coupled transmembrane transporter activity;long-chain fatty acid transporter activity	fatty acid beta-oxidation;fatty acid transport;long-chain fatty acid import into peroxisome;peroxisome organization;very long-chain fatty acid catabolic process		TP1
Tb427_080086800	Tb927.8.8120		hypothetical protein, conserved	1.40749	2.9757				endoplasmic reticulum;nuclear envelope
Tb427_090005400	Tb927.9.1380		hypothetical protein, conserved	1.40688	4.54192				cytoplasm;kinetoplast;mitochondrion
Tb427_090051900	Tb927.9.9200		alpha-1,2-mannosyltransferase, putative	1.40543	4.25734	integral component of membrane	GDP-Man:Man3GlcNAc2-PP-Dol alpha-1,2-mannosyltransferase activity		endoplasmic reticulum membrane	GDP-Man:Man3GlcNAc2-PP-Dol alpha-1,2-mannosyltransferase activity;alpha-1,2-mannosyltransferase activity	oligosaccharide-lipid intermediate biosynthetic process;protein N-linked glycosylation
Tb427_100039200	Tb927.10.3430		hypothetical protein, conserved	1.39908	3.92829	integral component of membrane			cytoplasm;mitochondrion;nuclear envelope;nucleus;spindle
Tb427_090060200	Tb927.9.10580		3-demethylubiquinone-9 3-methyltransferase, putative	1.39004	3.99249	extrinsic component of mitochondrial inner membrane	2-polyprenyl-6-methoxy-1,4-benzoquinone methyltransferase activity;3-demethylubiquinone-9 3-O-methyltransferase activity;hexaprenyldihydroxybenzoate methyltransferase activity	methylation;ubiquinone biosynthetic process	cytoplasm;kinetoplast;mitochondrial membrane;mitochondrion	hexaprenyldihydroxybenzoate methyltransferase activity	ubiquinone metabolic process
Tb427_030049200	Tb927.3.4580		hypothetical protein, conserved	1.38936	3.6825				nuclear pore;nucleus
Tb427_110101000	Tb927.11.9320		hypothetical protein, conserved	1.3883	1.81668				cytoplasm;nuclear pore;nucleus
Tb427_100029900	Tb927.10.2560	mMDH	mitochondrial malate dehydrogenase	1.38795	1.50032		L-malate dehydrogenase activity;catalytic activity;malate dehydrogenase activity;oxidoreductase activity;oxidoreductase activity, acting on the CH-OH group of donors, NAD or NADP as acceptor	carbohydrate metabolic process;carboxylic acid metabolic process;malate metabolic process;obsolete oxidation-reduction process;tricarboxylic acid cycle	cytoplasm;kinetoplast;mitochondrial inner membrane;mitochondrion	L-malate dehydrogenase activity;malate dehydrogenase activity;oxidoreductase activity	tricarboxylic acid cycle
Tb427_000501900				1.38664	3.44172								TP1
Tb427_060040400	Tb927.6.3550		phospholipid-translocating P-type ATPase (flippase), putative	1.38185	2.9033	integral component of membrane	ATP binding;ATPase-coupled intramembrane lipid transporter activity;hydrolase activity;magnesium ion binding;nucleotide binding	phospholipid transport	plasma membrane	ATPase-coupled intramembrane lipid transporter activity	phospholipid translocation
Tb427_030014000	Tb927.3.1430	J46	chaperone protein DnaJ, putative	1.37654	2.14846		heat shock protein binding;metal ion binding;unfolded protein binding	protein folding	endoplasmic reticulum;transport vesicle	chaperone binding;unfolded protein binding	protein folding
Tb427_110067400	Tb927.11.6250		Mitochondrial ATP synthase subunit, putative	1.37612	4.5814				mitochondrial inner membrane;mitochondrial proton-transporting ATP synthase complex;mitochondrion
Tb427_110168900	Tb927.11.15040	HSP60	Chaperonin HSP60, mitochondrial	1.37543	2.61544		ATP binding	protein refolding	cytoplasm;kinetoplast;mitochondrion	unfolded protein binding	protein folding;protein-containing complex assembly
Tb427_100044800	Tb927.10.4040		3-keto-dihydrosphingosine reductase	1.3669	3.76124			obsolete oxidation-reduction process	endoplasmic reticulum;endoplasmic reticulum membrane;nuclear envelope	3-dehydrosphinganine reductase activity	3-keto-sphinganine metabolic process;fatty acid biosynthetic process;sphingolipid biosynthetic process
Tb427_110137400	Tb927.11.12060		Peroxisomal biogenesis factor 11 (PEX11), putative	1.36406	3.80238	integral component of peroxisomal membrane		peroxisome fission	peroxisomal membrane		peroxisome fission;regulation of peroxisome size
Tb427_050050800	Tb927.5.4330		dihydrolipoamide branched chain transacylase, putative	1.36211	4.78273		acyltransferase activity		ciliary basal body;cytoplasm;mitochondrion	acetyltransferase activity;lipoic acid binding	posttranscriptional regulation of gene expression
Tb427_060018700	Tb927.6.1580		polynucleotide kinase 3'-phosphatase, putative	1.3618	4.06523				nuclear lumen;nucleolus;nucleoplasm;nucleus	double-stranded DNA binding;polydeoxyribonucleotide 5'-hydroxyl-kinase activity;polynucleotide 3'-phosphatase activity	DNA repair;nucleotide phosphorylation
Tb427_100005200	Tb927.10.180	ATPF1G	ATP synthase F1 subunit gamma protein, putative	1.36054	3.64391	proton-transporting ATP synthase complex, catalytic core F(1)	hydrolase activity;proton-transporting ATP synthase activity, rotational mechanism	ATP synthesis coupled proton transport	mitochondrial proton-transporting ATP synthase complex, catalytic sector F(1);mitochondrion;proton-transporting two-sector ATPase complex	proton-transporting ATPase activity, rotational mechanism	ATP biosynthetic process;ATP synthesis coupled proton transport
Tb427_100083600	Tb927.10.7700	ABCG	ATP-binding cassette protein subfamily G	1.3564	2.78392	integral component of membrane;membrane	ATP binding;ATPase-coupled transmembrane transporter activity		cytoplasmic side of plasma membrane;integral component of membrane;pellicular membrane;plasma membrane;transport vesicle	ATP binding;ATPase-coupled transmembrane transporter activity;phosphatidylserine floppase activity	obsolete pathogenesis;transport
Tb427_030021500	Tb927.3.2180		Mitochondrial ATP synthase subunit, putative	1.355	3.44366	integral component of membrane			mitochondrial proton-transporting ATP synthase complex;mitochondrion
Tb427_030043200	Tb927.3.4030		hypothetical protein, conserved	1.35348	1.67353				antipodal site;mitochondrion	mRNA binding
Tb427_080045900	Tb927.8.4110	FLA3	Flagellum adhesion protein 3, putative	1.35312	3.51451	integral component of membrane	protein binding		ciliary pocket;integral component of membrane;motile cilium	ubiquitin protein ligase activity	proteasome-mediated ubiquitin-dependent protein catabolic process;protein polyubiquitination
Tb427_110017100	Tb927.11.1260		copper-transporting ATPase-like protein, putative	1.35146	3.66371	integral component of membrane	ATP binding;ATPase-coupled cation transmembrane transporter activity;hydrolase activity;metal ion binding;nucleotide binding	cation transport;metal ion transport	acidocalcisome;membrane	P-type divalent copper transporter activity;copper ion transmembrane transporter activity	copper ion transport
Tb427_060042100	Tb927.6.3720		hypothetical protein, conserved	1.34498	2.55382		protein binding		ciliary plasm;cytoplasm;nuclear lumen	Hsp90 protein binding
Tb427_110044700	Tb927.11.3920		hypothetical protein, conserved	1.34405	3.15248				paraflagellar rod
Tb427_110175800	Tb927.11.15730		cyclic nucleotide-binding domain containing protein, putative	1.34329	3.29524				axoneme;cilium;cytoplasm;mitochondrion	cyclic nucleotide binding			TP1
Tb427_070009800	Tb927.7.640		hypothetical protein, conserved	1.34164	4.04242	integral component of membrane			mitochondrial membrane;mitochondrion
Tb427_100105800	Tb927.10.9900		ABC1 protein, putative	1.33719	3.01019				cytoplasm;kinetoplast;mitochondrion	protein kinase activity	response to drug
Tb427_010009000	Tb927.1.1050		Metallo-dependent phosphatase-like domain-containing protein	1.33546	2.34983	integral component of membrane			cytoplasm;endoplasmic reticulum;nuclear envelope;nucleoplasm
Tb427_070082700	Tb927.7.7500	TLP7	thymine-7-hydroxylase, putative	1.33473	3.09573		oxalate oxidase activity;oxidoreductase activity	obsolete oxidation-reduction process	ciliary plasm;cytoplasm;glycosome;nucleoplasm	dioxygenase activity;ferrous iron binding;oxidoreductase activity	metabolic process
Tb427_110103600	Tb927.11.9560		oxidoreductase, putative	1.3288	3.38515		flavin adenine dinucleotide binding;oxidoreductase activity, acting on CH-OH group of donors	obsolete oxidation-reduction process	mitochondrion	oxidoreductase activity	obsolete oxidation-reduction process
Tb427_080013300	Tb927.8.1320		hypothetical protein, conserved	1.32766	2.9791	cytosol;integral component of membrane			ER to Golgi transport vesicle membrane;Golgi apparatus;SNARE complex;ciliary pocket;endoplasmic reticulum membrane;late endosome membrane	SNAP receptor activity;SNARE binding	Golgi to vacuole transport;endoplasmic reticulum to Golgi vesicle-mediated transport;intra-Golgi vesicle-mediated transport;protein targeting to vacuole;retrograde transport, endosome to Golgi;vesicle fusion with Golgi apparatus		TP1
Tb427_040035800	Tb927.4.3300	FtsH33	mitochondrial ATP-dependent zinc metallopeptidase, putative	1.32731	1.82381	integral component of membrane;membrane	ATP binding;ATP hydrolysis activity;ATP-dependent peptidase activity;metalloendopeptidase activity	proteolysis	mitochondrial inner membrane;mitochondrial membrane;mitochondrion		cristae formation;mitochondrial fusion;mitochondrial protein processing;protein-containing complex assembly		TP1
Tb427_020018900	Tb927.2.4110	MPPA	Mitochondrial-processing peptidase subunit alpha	1.31943	2.78937		metal ion binding		cytoplasm;kinetoplast;mitochondrial processing peptidase complex;mitochondrion	metalloendopeptidase activity;protein binding	mitochondrial protein processing;protein import into mitochondrial matrix;proteolysis
Tb427_110082000	Tb927.11.7530		long-chain-fatty-acid-CoA ligase, putative	1.31688	2.38924		ligase activity		cytoplasm;kinetoplast;mitochondrion	catalytic activity	metabolic process
Tb427_070016000	Tb927.7.1200		Protein of unknown function (DUF525), putative	1.31413	2.43056				kinetoplast;mitochondrial nucleoid;nucleus		error-free translesion synthesis
Tb427_100040300	Tb927.10.3570	KREX2	RNA editing exonuclease 2	1.31285	2.73013				PML body;cytoplasm;kinetoplast;mitochondrial mRNA editing complex;mitochondrion;nucleoplasm	5'-tyrosyl-DNA phosphodiesterase activity;single-stranded DNA binding	RNA modification;double-strand break repair
Tb427_080005700	Tb927.8.560		hypothetical protein, conserved	1.31247	3.17721	integral component of membrane	calcium ion binding		cell cortex;cell projection;cytoplasm;cytoplasmic vesicle;cytoskeleton;integral component of membrane;intracellular membrane-bounded organelle;mitochondrial outer membrane;mitochondrion;plasma membrane;vesicle	GTP binding;GTPase activity;calcium ion binding;protein kinase binding	actin cytoskeleton organization;actin filament organization;cortical cytoskeleton organization;establishment or maintenance of cell polarity;regulation of actin cytoskeleton organization;regulation of cell shape
Tb427_110016800	Tb927.11.1230		hypothetical protein, conserved	1.31005	3.64957				axoneme;cilium;cytoplasm
Tb427_100081800	Tb927.10.7570	PDH-E2	dihydrolipoamide acetyltransferase E2 subunit, putative	1.30307	4.95112		acyltransferase activity		ciliary basal body;cytoplasm;kinetoplast;mitochondrial inner membrane;mitochondrial matrix;mitochondrial pyruvate dehydrogenase complex;mitochondrion	dihydrolipoyllysine-residue acetyltransferase activity;pyruvate dehydrogenase activity	acetyl-CoA biosynthetic process from pyruvate;cytokinesis;mitochondrial genome maintenance
Tb427_100023700				1.30276	5.17965
Tb427_060033000	Tb927.6.2790	TDH	L-threonine 3-dehydrogenase	1.30165	4.22012		catalytic activity		mitochondrion	L-threonine 3-dehydrogenase activity;protein binding	threonine catabolic process
Tb427_070058000	Tb927.7.5230		lanosterol synthase	1.29855	4.2488	integral component of membrane;lipid droplet	beta-amyrin synthase activity;catalytic activity;intramolecular transferase activity;lanosterol synthase activity;prenyltransferase activity	triterpenoid biosynthetic process	cytoplasm;integral component of membrane;lipid droplet;nuclear envelope	lanosterol synthase activity	sterol biosynthetic process
Tb427_100045000	Tb927.10.4060		Ankyrin repeats (3 copies), putative	1.29571	3.32259		protein binding		ciliary plasm;cytoplasm;nuclear lumen;nucleus		positive regulation of DNA-binding transcription factor activity;regulation of apoptotic process
Tb427_010008800	Tb927.1.1030	NOP49	Nucleolar protein 49	1.29537	3.0593		protein binding		ciliary plasm;cytoplasm;nucleolus;nucleoplasm;nucleus;spindle	protein kinase binding			TP1
Tb427_080081100				1.29514	4.55169
Tb427_030020400	Tb927.3.2070	TZP151	hypothetical protein, conserved	1.29332	3.32735	cytoskeleton;non-motile cilium		negative regulation of canonical Wnt signaling pathway	ciliary basal body;ciliary pro-basal body;ciliary transition zone
Tb427_090032700	Tb927.9.6060	ERV1	ERV/ALR sulfhydryl oxidase domain-containing protein	1.28515	3.21176		flavin-linked sulfhydryl oxidase activity;thiol oxidase activity	obsolete oxidation-reduction process	cytoplasm;mitochondrial intermembrane space;mitochondrial outer membrane;mitochondrion	flavin adenine dinucleotide binding;flavin-linked sulfhydryl oxidase activity;protein-disulfide reductase activity;thiol oxidase activity	iron-sulfur cluster assembly;mitochondrion morphogenesis;protein import into mitochondrial intermembrane space;protein targeting to mitochondrion
Tb427_070081700	Tb927.7.7410	ENR2	Trans-2-enoyl-ACP reductase 2, putative	1.2849	2.78962		NADPH:quinone reductase activity	obsolete oxidation-reduction process	kinetoplast;mitochondrion	trans-2-enoyl-CoA reductase (NADPH) activity	fatty acid metabolic process
Tb427_060018100	Tb927.6.1520	AQP1	Aquaglyceroporin 1	1.27876	3.34789	integral component of membrane;membrane	channel activity	transmembrane transport	ciliary plasm;cytoplasm;nuclear lumen;pellicular membrane;plasma membrane	glycerol channel activity;water channel activity;xenobiotic transmembrane transporter activity	detection of osmotic stimulus;glycerol transport;hypotonic response;response to drug;xenobiotic transmembrane transport
Tb427_070031500	Tb927.7.2700	B5R	NADH-cytochrome b5 reductase, putative	1.27722	1.8335		oxidoreductase activity	obsolete oxidation-reduction process	mitochondrion	cytochrome-b5 reductase activity, acting on NAD(P)H;oxidoreductase activity
Tb427_110166200	Tb927.11.14780	PMI	phosphomannose isomerase	1.27459	2.51646		mannose-6-phosphate isomerase activity;zinc ion binding	GDP-mannose biosynthetic process;carbohydrate metabolic process	ciliary plasm;cytoplasm;cytosol;glycosome;nucleoplasm	mannose-6-phosphate isomerase activity	GDP-mannose biosynthetic process;carbohydrate metabolic process;cell wall mannoprotein biosynthetic process;protein glycosylation
Tb427_020007000	Tb927.2.1920		expression site-associated gene 5 (ESAG5) protein, putative	1.27166	3.94815		lipid binding		cytoplasm;plasma membrane;transport vesicle				TP1
Tb427_020009400	Tb927.2.2370		Vps51/Vps67, putative	1.27082	2.79077	Golgi transport complex;membrane		intra-Golgi vesicle-mediated transport;protein transport	Golgi apparatus;cytoplasm
Tb427_070064100	Tb927.7.5820		Monooxygenase, putative	1.27017	2.82874		FAD binding;monooxygenase activity		kinetoplast;mitochondrial membrane;mitochondrion	oxidoreductase activity	ubiquinone biosynthetic process
Tb427_100134400	Tb927.10.12700		pyruvate dehydrogenase E1 alpha subunit, putative	1.27002	7.21549		oxidoreductase activity, acting on the aldehyde or oxo group of donors, disulfide as acceptor		cytoplasm;mitochondrial pyruvate dehydrogenase complex;mitochondrion	oxidoreductase activity, acting on the aldehyde or oxo group of donors, disulfide as acceptor;pyruvate dehydrogenase (acetyl-transferring) activity	acetyl-CoA biosynthetic process from pyruvate
Tb427_060016600	Tb06.3A7.960		hypothetical protein	1.26261	2.09099								TP1
Tb427_070034700	Tb927.7.2950		ATPase family associated with various cellular activities (AAA), putative	1.25995	2.24473		ATP binding;ATP hydrolysis activity
Tb427_040017300	Tb927.4.1500	REH2	RNA editing associated helicase 2	1.25878	2.7294		ATP binding;helicase activity;nucleic acid binding		ciliary plasm;cytoplasm;kinetoplast;mitochondrial mRNA editing complex;mitochondrion;nuclear lumen	3'-5' RNA helicase activity;RNA binding;mRNA binding	cytidine to uridine editing;mRNA modification;mRNA stabilization;mitochondrial RNA processing
Tb427_070036000	Tb927.7.3060	TAC42	Tripartite Attachment Complex Protein 42	1.25824	4.0303				cytoplasm;mitochondrial outer membrane;mitochondrion	protein binding
Tb427_110058800	Tb927.11.5370		hypothetical protein, conserved	1.25665	3.03717	integral component of membrane			endoplasmic reticulum;flagellum attachment zone;nuclear envelope
Tb427_030033900	Tb927.3.3330	HSP20	heat shock protein 20, putative	1.2542	2.2512				ciliary plasm;cytoplasm;mitochondrion	protein binding;protein self-association;unfolded protein binding	protein complex oligomerization;protein folding;response to heat;response to hydrogen peroxide;response to reactive oxygen species;response to salt stress
Tb427_100030300				1.25164	2.57061
Tb427_040028900	Tb927.4.2640		hypothetical protein, conserved	1.25121	3.769		protein binding		paraflagellar rod	protein-containing complex binding			TP1
Tb427_030020800	Tb927.3.2110	TIM50	Mitochondrial import inner membrane translocase subunit TIM50	1.24977	1.84871		phosphatase activity		ciliary basal body;ciliary pro-basal body;mitochondrial membrane	phosphoprotein phosphatase activity;protein binding	negative regulation of protein phosphorylation;positive regulation of oxidative phosphorylation;protein import into mitochondrial matrix;regulation of ATP biosynthetic process
Tb427_050022900	Tb927.5.1710	P18	ATP synthase F1 subunit p18, mitochondrial	1.24334	5.65104		protein binding		kinetoplast;mitochondrial proton-transporting ATP synthase complex, coupling factor F(o);mitochondrion	protein binding
Tb427_000838800				1.24321	4.20535
Tb427_070080000	Tb927.7.7230	NTR	nitroreductase	1.24303	2.64679		NADH dehydrogenase activity;oxidoreductase activity		mitochondrion		drug metabolic process;response to drug
Tb427_040017400	Tb927.4.1510		phospholipid-translocating ATPase, putative	1.24172	2.23522	integral component of membrane	ATP binding;ATPase-coupled intramembrane lipid transporter activity;magnesium ion binding;nucleotide binding	phospholipid transport	ciliary pocket;cytoplasm;endosome;plasma membrane;trans-Golgi network;transport vesicle	ATPase-coupled intramembrane lipid transporter activity	endocytosis;phospholipid translocation;retrograde vesicle-mediated transport, Golgi to endoplasmic reticulum
Tb427_110118800	Tb927.11.10350		hypothetical protein, conserved	1.24037	3.68209		protein binding		axoneme;cytoplasm
Tb427_110027000	Tb927.11.2210		diacylglycerol acyltransferase, putative	1.23912	2.70532	integral component of membrane	acyltransferase activity, transferring groups other than amino-acyl groups		endoplasmic reticulum;integral component of membrane;mitochondrion	O-acyltransferase activity;diacylglycerol O-acyltransferase activity	lipid metabolic process;triglyceride biosynthetic process
Tb427_100062700	Tb927.10.5860		hypothetical protein, conserved	1.23604	2.36658				axoneme;cytoplasm
Tb427_030009400	Tb927.3.960		protein transport protein Sec61 gamma subunit, putative	1.23122	1.97965	integral component of membrane;membrane	protein-transporting ATPase activity	intracellular protein transport;protein targeting;protein transport	Ssh1 translocon complex;ciliary pocket;endoplasmic reticulum;nuclear envelope	protein transmembrane transporter activity	posttranslational protein targeting to membrane, translocation
Tb427_100115100	Tb927.10.10840	ESP15	Enriched in surface-labeled proteome protein 15	1.22912	3.18115	integral component of membrane			endosome;transport vesicle				TP1
Tb427_100051900	Tb927.10.4780	GPIdeAc	GPI inositol deacylase precursor	1.22669	3.32344		acyloxyacyl hydrolase activity		cytoplasm;membrane	acyloxyacyl hydrolase activity;calcium ion binding;phosphatidylinositol deacylase activity	GPI anchor biosynthetic process;lipopolysaccharide catabolic process;negative regulation of inflammatory response
Tb427_110147600	Tb927.11.13080		hypothetical protein, conserved	1.22651	2.70712				nuclear pore;nucleus
Tb427_030013100	Tb927.3.1340	CBP66	Nuclear cap-binding protein subunit 66	1.22428	4.11837	nuclear cap binding complex			nuclear cap binding complex;nucleoplasm;nucleus	RNA binding			TP1
Tb427_030017600	Tb927.3.1790		pyruvate dehydrogenase E1 beta subunit, putative	1.21635	3.45989		catalytic activity;pyruvate dehydrogenase (acetyl-transferring) activity	acetyl-CoA biosynthetic process from pyruvate	ciliary plasm;cytoplasm;mitochondrial inner membrane;mitochondrial pyruvate dehydrogenase complex;mitochondrion;nuclear lumen	pyruvate dehydrogenase (acetyl-transferring) activity	acetyl-CoA biosynthetic process from pyruvate
Tb427_080041900	Tb927.8.3690	IDH	isocitrate dehydrogenase [NADP], mitochondrial precursor, putative	1.2128	3.79473		NAD binding;isocitrate dehydrogenase (NADP+) activity;magnesium ion binding;oxidoreductase activity, acting on the CH-OH group of donors, NAD or NADP as acceptor	isocitrate metabolic process;obsolete oxidation-reduction process;tricarboxylic acid cycle	kinetoplast;mitochondrion	isocitrate dehydrogenase (NADP+) activity	NADP metabolic process;isocitrate metabolic process;tricarboxylic acid cycle
Tb427_110073400	Tb927.11.6830		Domain of unknown function(DUF2779), putative	1.21258	2.52899				antipodal site;cytoplasm;mitochondrion
Tb427_100171100	Tb927.10.16150	FtsH16	ATP-dependent zinc metallopeptidase, putative	1.21232	2.64917	integral component of membrane	ATP binding;ATP hydrolysis activity;ATP-dependent peptidase activity;metalloendopeptidase activity	proteolysis	kinetoplast;mitochondrial inner membrane;mitochondrion		cristae formation;mitochondrial fusion;mitochondrial protein processing;protein-containing complex assembly;proteolysis		TP1
Tb427_100137000	Tb927.10.12980		Multisite-specific tRNA:(cytosine-C(5))-methyltransferase, putative	1.20993	4.10037		RNA binding;methyltransferase activity	RNA methylation	mitochondrion;nuclear lumen;nucleolus;nucleus	methyltransferase activity	RNA methylation;tRNA methylation
Tb427_110164200	Tb927.11.14610		procyclin-associated gene 4 (PAG4) protein, putative	1.2095	1.98352	anchored component of membrane;plasma membrane		evasion of host immune response
Tb427_100010400	Tb927.10.720	FAZ24	Flagellum attachment zone protein 24	1.20934	1.60271		protein binding		cell tip;ciliary basal body;cleavage furrow;flagellum attachment zone		posttranscriptional regulation of gene expression
Tb427_110019000	Tb927.11.1450		2-oxoglutarate dehydrogenase E1 component, putative	1.20866	3.49332		oxidoreductase activity, acting on the aldehyde or oxo group of donors, disulfide as acceptor;oxoglutarate dehydrogenase (succinyl-transferring) activity;thiamine pyrophosphate binding	obsolete oxidation-reduction process;tricarboxylic acid cycle	antipodal site;cilium;cytoplasm;mitochondrion;oxoglutarate dehydrogenase complex	oxoglutarate dehydrogenase (succinyl-transferring) activity	lysine catabolic process;tricarboxylic acid cycle;tryptophan metabolic process
Tb427_070082000	Tb927.7.7440		hypothetical protein, conserved	1.20361	3.66196				mitochondrion
Tb427_110170000	Tb927.11.15150		1-acyl-sn-glycerol-3-phosphate acyltransferase, putative	1.20177	3.47592	integral component of membrane	acyltransferase activity		integral component of membrane	1-acylglycerol-3-phosphate O-acyltransferase activity	metabolic process;phosphatidic acid biosynthetic process
Tb427_100011700	Tb927.10.850		hook complex protein, conserved	1.20156	2.9426	ribosome	protein binding		Set1C/COMPASS complex;bilobe structure;nucleus	histone binding;protein-containing complex binding	histone H3-K4 methylation
Tb427_100135600	Tb927.10.12840	MCP12	mitochondrial carrier protein	1.20023	2.85244	integral component of membrane			ciliary plasm;cytoplasm;kinetoplast;membrane;mitochondrial inner membrane;mitochondrion;nucleoplasm	C4-dicarboxylate transmembrane transporter activity;antiporter activity;malate transmembrane transporter activity;oxaloacetate transmembrane transporter activity;succinate transmembrane transporter activity;sulfate transmembrane transporter activity;thiosulfate transmembrane transporter activity	C4-dicarboxylate transport;malate transmembrane transport;oxaloacetate transport;phosphate ion transmembrane transport;response to oxidative stress;succinate transmembrane transport;sulfate transport;thiosulfate transport;transport
Tb427_080024700	Tb927.8.2160	PGPA	p-glycoprotein	1.19939	3.14511	integral component of membrane	ATP binding;ATP hydrolysis activity;ATPase-coupled transmembrane transporter activity	transmembrane transport	ATP-binding cassette (ABC) transporter complex;cytoplasm;integral component of membrane;membrane;transport vesicle	ATP binding;ATPase-coupled transmembrane transporter activity	response to drug;transmembrane transport;transport
Tb427_110080900	Tb11.02.5420	CPR	NADPH-cytochrome p450 reductase, putative	1.19518	3.58405		FMN binding;oxidoreductase activity	obsolete oxidation-reduction process	cytosol;integral component of membrane;mitochondrial inner membrane;mitochondrion	FMN binding;NADPH-hemoprotein reductase activity;flavin adenine dinucleotide binding;oxidoreductase activity;oxidoreductase activity, acting on paired donors, with incorporation or reduction of molecular oxygen, NAD(P)H as one donor, and incorporation of one atom of oxygen	obsolete oxidation-reduction process
Tb427_020025000	Tb927.2.5010		Meiotic cell cortex C-terminal pleckstrin homology, putative	1.19436	2.12863	cell cortex	phospholipid binding;protein binding	maintenance of protein location in cell cortex	bilobe structure
Tb427_110119800	Tb927.11.10450		UDP-N-acetylglucosamine-dolichyl-phosphate N-acetylglucosaminephosphotransferase, putative	1.19113	2.59405	endoplasmic reticulum membrane;integral component of membrane	UDP-N-acetylglucosamine-dolichyl-phosphate N-acetylglucosaminephosphotransferase activity;glycosyltransferase activity;metal ion binding;phospho-N-acetylmuramoyl-pentapeptide-transferase activity	dolichol-linked oligosaccharide biosynthetic process;protein N-linked glycosylation	cytoplasm;endoplasmic reticulum;integral component of membrane;nuclear envelope	UDP-N-acetylglucosamine-dolichyl-phosphate N-acetylglucosaminephosphotransferase activity	dolichol-linked oligosaccharide biosynthetic process;dolichyl diphosphate biosynthetic process;protein N-linked glycosylation
Tb427_070030900	Tb927.7.2640	CAP51	Cytoskeleton associated protein 51	1.18329	3.03932				cortical cytoskeleton;cytoskeleton;subpellicular microtubule	protein-containing complex binding	cell morphogenesis;cytokinesis		TP1
Tb427_090055300	Tb927.9.9740		AMP deaminase, putative	1.18233	2.45086		AMP deaminase activity;deaminase activity	IMP salvage;purine ribonucleoside monophosphate biosynthetic process	axoneme;cytoplasm;cytosol;mitochondrion;paraflagellar rod	AMP deaminase activity	AMP metabolic process;IMP biosynthetic process;purine ribonucleoside monophosphate biosynthetic process
Tb427_110179000	Tb927.11.16010		hypothetical protein, conserved	1.18154	1.7964	integral component of membrane			Golgi apparatus
Tb427_110035600	Tb927.11.3060		Phosphate transport (Pho88), putative	1.18038	2.38051	endoplasmic reticulum;integral component of membrane		protein targeting to ER	endoplasmic reticulum;nuclear envelope
Tb427_100126100	Tb927.10.11870	GRBC5	Guide RNA binding complex protein 5	1.18023	4.81786				cytoplasm;kinetoplast;mitochondrial mRNA editing complex;mitochondrion	RNA binding	RNA metabolic process;RNA modification;mitochondrial mRNA processing
Tb427_040050900	Tb927.4.4740	DHCS	Sphingosine N-acyltransferase, putative	1.17867	3.68273	integral component of membrane			acyl-CoA ceramide synthase complex;cytoplasm;nucleoplasm	sphingosine N-acyltransferase activity	ceramide biosynthetic process
Tb427_110165700	Tb927.11.14730	FtsH14	Metalloprotease M41 FtsH, putative	1.17353	2.39824	integral component of membrane	ATP binding;ATP hydrolysis activity;ATP-dependent peptidase activity;metalloendopeptidase activity	proteolysis	integral component of membrane;mitochondrial inner membrane;mitochondrion	ATP hydrolysis activity	cristae formation;mitochondrial fusion;mitochondrial protein processing;protein-containing complex assembly;proteolysis
Tb427_010023300	Tb927.1.3250		Domain of unknown function (DUF4456), putative	1.16758	2.04561				axoneme
Tb427_100140000	Tb927.10.13290		ethanolamine phosphotransferase (EPT)	1.16653	4.24894	integral component of membrane;membrane	phosphotransferase activity, for other substituted phosphate groups	phospholipid biosynthetic process	mitochondrion;nuclear envelope;nucleus	ethanolaminephosphotransferase activity	phosphatidylethanolamine biosynthetic process;phospholipid biosynthetic process
Tb427_080068200	Tb927.8.6250	NUP76	Nucleoporin NUP76	1.16197	5.53582				nuclear pore;nuclear pore linkers;nucleus		mRNA export from nucleus
Tb427_070018300	Tb927.7.1400	TAC60	Tripartite Attachment Complex Protein 60	1.16094	3.78338	integral component of membrane			cytoplasmic side of mitochondrial outer membrane;tripartite attachment complex	protein binding	protein localization
Tb427_090088100	Tb927.9.15090		cytosolic coat protein, putative	1.15929	3.05803	integral component of membrane			COPII-coated ER to Golgi transport vesicle;ER to Golgi transport vesicle membrane;Golgi apparatus;endoplasmic reticulum;endoplasmic reticulum-Golgi intermediate compartment	protein transmembrane transporter activity	Golgi organization;endoplasmic reticulum to Golgi vesicle-mediated transport;intracellular protein transport
Tb427_100132500	Tb927.10.12510		P-type H+-ATPase, putative	1.15632	5.16457	integral component of membrane	ATP binding;P-type proton-exporting transporter activity;nucleotide binding	proton export across plasma membrane	ciliary pocket;pellicular membrane;plasma membrane	ATP binding;ATP hydrolysis activity;P-type ion transporter activity;P-type proton-exporting transporter activity	proton transmembrane transport;regulation of intracellular pH;response to drug
Tb427_090075600	Tb927.9.12770	KPAF3	Kinetoplast polyadenylation factor 3	1.15588	2.47186		protein binding		antipodal site;mitochondrion	mRNA binding	mRNA stabilization;mitochondrial mRNA polyadenylation
Tb427_010013800	Tb927.1.1730	PAMC1	Polyadenylation mediator complex protein PAMC1, putative	1.15564	4.39389				mitochondrial mRNA editing complex;mitochondrion		mRNA processing;mitochondrial mRNA processing
Tb427_010023100	Tb927.1.3220		TBC1 domain family member 20/GTPase, putative	1.15503	3.33229	integral component of membrane			cytoplasm;endoplasmic reticulum membrane	GTPase activator activity	endoplasmic reticulum to Golgi vesicle-mediated transport
Tb427_110108200	Tb927.11.9980		2-oxoglutarate dehydrogenase E1 component, putative	1.15394	2.88875		oxidoreductase activity, acting on the aldehyde or oxo group of donors, disulfide as acceptor;oxoglutarate dehydrogenase (succinyl-transferring) activity;thiamine pyrophosphate binding	obsolete oxidation-reduction process;tricarboxylic acid cycle	ciliary basal body;ciliary plasm;cytoplasm;kinetoplast;mitochondrion;oxoglutarate dehydrogenase complex	oxoglutarate dehydrogenase (succinyl-transferring) activity	lysine catabolic process;tricarboxylic acid cycle;tryptophan metabolic process
Tb427_070023900	Tb927.7.1910	GCVP	pyridoxal phosphate containing glycine decarboxylase, putative	1.15372	3.4308		catalytic activity;glycine dehydrogenase (decarboxylating) activity;lyase activity	cellular amino acid metabolic process;glycine catabolic process;glycine metabolic process;obsolete oxidation-reduction process	cytoplasm;glycine cleavage complex;kinetoplast;mitochondrion	glycine binding;glycine dehydrogenase (decarboxylating) activity;pyridoxal phosphate binding	glycine decarboxylation via glycine cleavage system
Tb427_060012300	Tb927.6.890		hypothetical protein, conserved	1.15358	2.117				nuclear pore;nucleus
Tb427_070072700	Tb927.7.6670		hypothetical protein, conserved	1.15132	3.61371	integral component of membrane			cytoplasm;nucleus
Tb427_110036000	Tb927.11.3100	POMP13	Present in the outer mitochondrial membrane proteome 13	1.15003	2.55582	integral component of membrane	protein binding		mitochondrial outer membrane;mitochondrion		posttranscriptional regulation of gene expression		TP1
Tb427_030044300	Tb927.3.4120		hypothetical protein, conserved	1.14876	2.21444				Golgi apparatus;bilobe structure
Tb427_100145500	Tb927.10.13740	FAZ35	Flagellum attachment zone protein 35	1.14546	2.31057	integral component of membrane	lipid binding	lipid transport	endoplasmic reticulum;flagellum attachment zone
Tb427_050005600				1.14373	3.37528
Tb427_040046700	Tb927.4.4360		monoglyceride lipase, putative	1.13978	2.92197				cytoplasm;glycosome;membrane;plasma membrane;transport vesicle	lipase activity
Tb427_110177600	Tb927.11.15870		hypothetical protein, conserved	1.13965	2.73142	integral component of membrane			cytoplasm;endoplasmic reticulum;flagellum attachment zone
Tb427_110129700	Tb927.11.11350		hypothetical protein, conserved	1.13817	2.63676	integral component of membrane	ATP binding;ATP hydrolysis activity		ciliary plasm;cytoplasm;nuclear lumen
Tb427_080006000	Tb927.8.590		carnitine O-palmitoyltransferase, putative	1.13761	2.40092		acyltransferase activity		glycosome;mitochondrion;transport vesicle	carnitine O-acetyltransferase activity;carnitine O-palmitoyltransferase activity	fatty acid beta-oxidation;generation of precursor metabolites and energy
Tb427_110159600	Tb927.11.14170		hypothetical protein, conserved	1.1279	2.69615		flavin adenine dinucleotide binding	obsolete oxidation-reduction process	endoplasmic reticulum;nuclear envelope	oxidoreductase activity
Tb427_080020700	Tb927.8.1790		hypothetical protein, conserved	1.12737	3.46753				ciliary membrane;pellicular membrane;transport vesicle				TP1
Tb427_000577500				1.1273	2.01828								TP1
Tb427_080054000	Tb927.8.4890		endoplasmic reticulum oxidoreductin, putative	1.12479	3.07248	endoplasmic reticulum	oxidoreductase activity, acting on a sulfur group of donors, disulfide as acceptor;protein disulfide isomerase activity	obsolete oxidation-reduction process	ciliary plasm;cytoplasm;endoplasmic reticulum membrane;integral component of membrane;nuclear lumen;nucleus	disulfide oxidoreductase activity;protein disulfide isomerase activity;protein-disulfide reductase activity	protein folding in endoplasmic reticulum
Tb427_090050300	Tb927.9.9000	idi1	isopentenyl-diphosphate delta-isomerase (type II)	1.12386	2.62998		FMN binding;catalytic activity;isopentenyl-diphosphate delta-isomerase activity;metal ion binding;oxidoreductase activity	isoprenoid biosynthetic process	cytoplasm;glycosome		isoprenoid biosynthetic process
Tb427_100015400	Tb927.10.1230	ESP23	Enriched in surface-labeled proteome protein 23	1.12065	2.79353	integral component of membrane			cell surface;cytoplasm;flagellum attachment zone;mitochondrion
Tb427_070008800	Tb927.7.540	J21	chaperone protein DnaJ, putative	1.11747	3.10089				cytoplasm;glycosome;mitochondrial outer membrane	unfolded protein binding	protein folding
Tb427_110170600	Tb927.11.15210	ESP16	TLR4 regulator and MIR-interacting MSAP, putative	1.11669	3.13546				cell surface;cytoplasm
Tb427_100017500	Tb927.10.1450	CAAP1	Centrin arm-associated protein 1	1.11528	2.64793				Golgi apparatus;bilobe structure;ciliary centrin arm;cytoskeleton	protein-containing complex binding
Tb427_070014600	Tb927.7.1080		hypothetical protein, conserved	1.11412	4.11458				cytoplasm;mitochondrion;nucleolus
Tb427_110073200	Tb927.11.6810	TTL	tubulin-tyrsoine ligase-like protein, putative	1.11095	2.79635		ATP binding	cellular protein modification process	cilium;cortical cytoskeleton;nucleus	tubulin binding;tubulin-glutamic acid ligase activity;tubulin-tyrosine ligase activity	cellular protein modification process;microtubule cytoskeleton organization;protein polyglutamylation		TP1
Tb427_090022100	Tb927.9.3650	KIN13-1	Kinesin-13 1	1.11055	2.43218	microtubule	ATP binding;microtubule binding;microtubule motor activity	microtubule-based movement	microtubule associated complex;nucleolus;nucleoplasm;nucleus;spindle;spindle pole	ATP binding;cytoskeletal motor activity	mitotic spindle organization;posttranscriptional regulation of gene expression;regulation of chromosome segregation
Tb427_000738200				1.10475	2.80477
Tb427_050024400	Tb927.5.1810	p67	lysosomal/endosomal membrane protein p67	1.1038	4.35864	integral component of membrane	phospholipase activity		extracellular region;transport vesicle	phospholipase activity	phospholipid catabolic process;response to drug
Tb427_110141800	Tb927.11.12500		hypothetical protein, conserved	1.09272	2.75403	integral component of membrane			cytoplasm;endoplasmic reticulum;nucleus
Tb427_100140700	Tb927.10.13360	EF-Tu	Elongation factor Tu, mitochondrial	1.08927	4.19951		GTP binding;GTPase activity		cytoplasm;kinetoplast;mitochondrion	translation elongation factor activity	mitochondrial translation;mitochondrial translational elongation;oxidative phosphorylation;translational elongation
Tb427_100047600	Tb927.10.4330		2-oxoisovalerate dehydrogenase beta subunit, mitochondrial precursor, putative	1.08767	2.87882		catalytic activity		kinetoplast;mitochondrial alpha-ketoglutarate dehydrogenase complex;mitochondrion	3-methyl-2-oxobutanoate dehydrogenase (2-methylpropanoyl-transferring) activity;alpha-ketoacid dehydrogenase activity	branched-chain amino acid catabolic process;metabolic process;response to nutrient
Tb427_100087100	Tb927.10.8030	ATP5	Mitochondrial ATP synthase subunit 5	1.08688	3.39262		proton-transporting ATP synthase activity, rotational mechanism	ATP synthesis coupled proton transport	ciliary plasm;cytoplasm;mitochondrial proton-transporting ATP synthase complex;mitochondrial proton-transporting ATP synthase, stator stalk;mitochondrion;nuclear lumen;nucleolus;nucleoplasm;proton-transporting ATP synthase complex, catalytic core F(1)		ATP synthesis coupled proton transport;mitochondrial ATP synthesis coupled proton transport
Tb427_000634500				1.08424	2.17292
Tb427_100153500	Tb927.10.14520	BBP52	Basal body protein	1.08033	4.11266				ciliary basal body;ciliary pro-basal body
Tb427_100058100	Tb927.10.5400		hypothetical protein, conserved	1.07997	2.24504				endoplasmic reticulum;mitochondrion;nucleus;transport vesicle
Tb427_080053200	Tb927.8.4810	PHB1	prohibitin 1	1.0783	3.13424	membrane;mitochondrial inner membrane			mitochondrion		mitochondrion organization;regulation of cell cycle;regulation of mitochondrial membrane potential;regulation of mitochondrial translation
Tb427_030041800	Tb927.3.3900	CPT II	carnitine O-palmitoyltransferase II, putative	1.07736	4.42687		acyltransferase activity		cytoplasm;kinetoplast;mitochondrion	carnitine O-palmitoyltransferase activity	fatty acid beta-oxidation
Tb427_070072300	Tb927.7.6630	KKIP5	Kinetochore interacting protein 5	1.0732	2.92572				cytoplasm;kinetochore;transport vesicle		cellular response to DNA damage stimulus;nuclear chromosome segregation;regulation of mitotic cell cycle
Tb427_100046900	Tb927.10.4260		hypothetical protein, conserved	1.0688	4.32696	integral component of membrane			transport vesicle
Tb427_090015900	Tb927.9.2670	POMP3	Engulfment and cell motility domain-containing protein	1.06772	3.4866	integral component of membrane			Golgi apparatus;ciliary plasm;cytoplasm;mitochondrial outer membrane;nuclear lumen
Tb427_030028800	Tb927.3.2820		TFIIF-stimulated CTD phosphatase, putative	1.06423	3.31881	integral component of membrane			endoplasmic reticulum;integral component of membrane;nuclear envelope	phosphoprotein phosphatase activity
Tb427_110105100	Tb927.11.9670	GCVT	aminomethyltransferase, mitochondrial, putative	1.06221	2.55655		aminomethyltransferase activity;protein binding;transaminase activity	glycine catabolic process;methylation	mitochondrion;transport vesicle	aminomethyltransferase activity	glycine decarboxylation via glycine cleavage system
Tb427_110088100	Tb927.11.8060		SNARE associated Golgi protein, putative	1.06187	4.31749	integral component of membrane	calcium ion binding		endomembrane system;integral component of membrane;membrane;nuclear envelope;nucleus
Tb427_110187100	Tb927.11.16730	GCVL-2	dihydrolipoyl dehydrogenase	1.06152	3.15561		dihydrolipoyl dehydrogenase activity;flavin adenine dinucleotide binding;oxidoreductase activity;oxidoreductase activity, acting on a sulfur group of donors, NAD(P) as acceptor	cell redox homeostasis;obsolete oxidation-reduction process	cytoplasm;mitochondrial inner membrane;mitochondrion;oxoglutarate dehydrogenase complex	dihydrolipoyl dehydrogenase activity;disulfide oxidoreductase activity;flavin adenine dinucleotide binding	obsolete oxidation-reduction process
Tb427_020010800	Tb927.2.2520	VDAC2	Mitochondrial outer membrane protein porin 2	1.05908	4.17461	mitochondrial outer membrane	voltage-gated anion channel activity	anion transmembrane transport	eukaryotic translation initiation factor 4F complex;integral component of mitochondrial outer membrane;mitochondrial outer membrane;mitochondrion;pore complex	porin activity;voltage-gated anion channel activity	ion transport;mitochondrial transport
Tb427_090021400	Tb927.9.3560		hypothetical protein, conserved	1.059	3.6923				bilobe structure
Tb427_030047000	Tb927.3.4390	GCVL-1	dihydrolipoamide dehydrogenase	1.05868	2.43738		flavin adenine dinucleotide binding;oxidoreductase activity	cell redox homeostasis;obsolete oxidation-reduction process	mitochondrion;oxoglutarate dehydrogenase complex	dihydrolipoyl dehydrogenase activity;flavin adenine dinucleotide binding	obsolete oxidation-reduction process
Tb427_090075300	Tb927.9.12730	J50	chaperone protein DnaJ, putative	1.05812	2.49518		ATP binding;heat shock protein binding;metal ion binding;unfolded protein binding	protein folding;response to heat	kinetoplast;mitochondrion	chaperone binding;unfolded protein binding	protein folding
Tb427_070059800	Tb927.7.5410		hypothetical protein, conserved	1.05778	2.29705				ciliary plasm;cilium;cytoplasm;nuclear lumen
Tb427_090083700	Tb927.9.14100		hypothetical protein, conserved	1.05766	3.3349				mitochondrion
Tb427_070013000	Tb927.7.940		protein kinase C substrate protein, heavy chain, putative	1.05592	5.41725		kinase activity;protein binding	N-glycan processing	glucosidase II complex;transport vesicle		N-glycan processing
Tb427_110094500	Tb927.11.8820		glutathionylspermidine synthetase, putative	1.05447	2.92831				cytoplasm;integral component of membrane;transport vesicle	glutathionylspermidine synthase activity	cellular biogenic amine metabolic process
Tb427_050052100	Tb927.5.4470	TZP95.8	hypothetical protein, conserved	1.0532	2.9593			cAMP biosynthetic process	ER to Golgi transport vesicle membrane;Golgi stack;ciliary transition zone;cilium;endoplasmic reticulum		Golgi vesicle docking;endoplasmic reticulum to Golgi vesicle-mediated transport;intracellular protein transport;membrane fusion;transcytosis
Tb427_090026000	Tb927.9.4500	HSP70.a	heat shock protein, putative	1.0529	3.02802				endoplasmic reticulum;mitochondrial inner membrane		protein folding
Tb427_110153500	Tb927.11.13580		ubiquinone biosynthesis protein-like protein	1.04612	2.63257	extrinsic component of mitochondrial inner membrane;mitochondrial inner membrane		ubiquinone biosynthetic process	integral component of membrane;kinetoplast;mitochondrion;transport vesicle		ubiquinone biosynthetic process
Tb427_100118500	Tb927.10.11140		hypothetical protein, conserved	1.04211	2.61838				ciliary plasm;cytoplasm;nuclear lumen
Tb427_020016900	Tb927.2.3610		Mitochondrial ATP synthase subunit, putative	1.04181	3.74616				cytoplasm;mitochondrial proton-transporting ATP synthase complex;mitochondrion
Tb427_070056800	Tb927.7.5110		hypothetical protein, conserved	1.04094	3.21528				mitochondrion
Tb427_070044800	Tb927.7.3940	MCP16	mitochondrial carrier protein	1.03834	3.05635	integral component of membrane;mitochondrial inner membrane	ATP:ADP antiporter activity	mitochondrial ADP transmembrane transport;mitochondrial ATP transmembrane transport;transmembrane transport	mitochondrial inner membrane;mitochondrion		transport
Tb427_060034400	Tb927.6.2930		ATPase family associated with various cellular activities (AAA), putative	1.03382	4.74196		ATP binding;ATP hydrolysis activity		ciliary plasm;cytoplasm;endoplasmic reticulum;nuclear lumen
Tb427_060047000	Tb927.6.4210	ALDH	aldehyde dehydrogenase, putative	1.03103	4.82728		glyceraldehyde-3-phosphate dehydrogenase (NAD+) (non-phosphorylating) activity;oxidoreductase activity;oxidoreductase activity, acting on the aldehyde or oxo group of donors, NAD or NADP as acceptor	obsolete oxidation-reduction process	endoplasmic reticulum;mitochondrial inner membrane;nuclear envelope	aldehyde dehydrogenase (NAD+) activity
Tb427_070081900	Tb927.7.7430	ATPF1A	ATP synthase F1, alpha subunit	1.03024	4.21427	proton-transporting ATP synthase complex, catalytic core F(1)	ATP binding;adenyl ribonucleotide binding;proton-transporting ATP synthase activity, rotational mechanism	ATP synthesis coupled proton transport	ciliary plasm;cytoplasm;mitochondrial proton-transporting ATP synthase complex, catalytic sector F(1);mitochondrion;nuclear lumen;plasma membrane;proton-transporting ATP synthase complex, catalytic core F(1)	ADP binding;ATP binding;proton-transporting ATP synthase activity, rotational mechanism	ATP synthesis coupled proton transport
Tb427_090050100	Tb927.9.8950	FACE1	metallo- peptidase, Clan M- Family M48	1.0295	3.39916		metal ion binding;metalloendopeptidase activity;peptidase activity	CAAX-box protein processing;proteolysis	glycosome;integral component of endoplasmic reticulum membrane;membrane;mitochondrial inner membrane;mitochondrial outer membrane;mitochondrion	metalloendopeptidase activity	CAAX-box protein processing;proteolysis
Tb427_060017900	Tb927.6.1500	ADS	alkyl-dihydroxyacetone phosphate synthase	1.02931	3.12582		FAD binding;catalytic activity;flavin adenine dinucleotide binding;oxidoreductase activity	obsolete oxidation-reduction process	cytoplasm;endoplasmic reticulum;glycosome;glycosome lumen	alkylglycerone-phosphate synthase activity	ether lipid biosynthetic process
Tb427_050013700	Tb927.5.910		oligosaccharyl transferase subunit, putative	1.02362	4.07557	integral component of membrane;membrane	dolichyl-diphosphooligosaccharide-protein glycotransferase activity;metal ion binding;oligosaccharyl transferase activity	protein glycosylation	endoplasmic reticulum;oligosaccharyltransferase complex
Tb427_020019000	Tb927.2.4130	TFEalpha1	enoyl-CoA hydratase/Enoyl-CoA isomerase/3-hydroxyacyl-CoA dehydrogenase, putative	1.01685	4.32051		3-hydroxyacyl-CoA dehydrogenase activity;catalytic activity;oxidoreductase activity	fatty acid metabolic process;obsolete oxidation-reduction process	glycosome;mitochondrion;peroxisome	3-hydroxyacyl-CoA dehydrogenase activity;isomerase activity	fatty acid beta-oxidation;metabolic process
0h
Tb427_110167900	Tb927.11.14950	ZFP2	zinc finger protein 2	-5.10599	3.62674		metal ion binding;protein binding		cytoplasm	RNA binding;mRNA binding;nucleic acid binding	cell differentiation;microtubule polymerization
Tb427_050029600	Tb927.5.2330		hypothetical protein, conserved	-4.77201	3.37538				TORC1 complex;TORC2 complex;cytoplasm;nucleus	protein serine/threonine kinase activity	TORC1 signaling;negative regulation of autophagy;negative regulation of macroautophagy
Tb427_080087100	Tb927.8.8150		C2 domain containing protein, putative	-2.95059	4.12146				axoneme
Tb427_110012700	Tb927.11.800		prefoldin subunit, putative	-2.86864	1.83512	prefoldin complex	unfolded protein binding	protein folding	cytoplasm;prefoldin complex
Tb427_100071200	Tb927.10.6670		dynein light chain, putative	-2.83105	1.51623	cytoplasm;dynein complex;microtubule		microtubule-based process	axoneme;cytoplasm;dynein complex;microtubule associated complex	dynein intermediate chain binding;dynein light intermediate chain binding;microtubule motor activity	microtubule-based process;obsolete positive regulation of microtubule motor activity, plus-end-directed
Tb427_080055600	Tb927.8.5030		transport protein particle (TRAPP) component, Bet3, putative	-2.62437	5.83937	TRAPP complex;endoplasmic reticulum;integral component of membrane		Golgi vesicle transport	Golgi apparatus;TRAPP complex;ciliary plasm;cis-Golgi network membrane;cytoplasm;cytosol;integral component of membrane;nuclear lumen;transport vesicle		endoplasmic reticulum to Golgi vesicle-mediated transport;intra-Golgi vesicle-mediated transport;posttranscriptional regulation of gene expression
Tb427_040037600	Tb927.4.3480		hypothetical protein	-2.56805	1.4361	integral component of membrane			transport vesicle
Tb427_070014800	Tb927.7.1100		hypothetical protein, conserved	-2.46056	1.83701				cytoplasm;nucleus	mRNA binding
Tb427_070046600	Tb927.7.4120		hypothetical protein, conserved	-2.36261	1.76129				ciliary plasm;cytoplasm		posttranscriptional regulation of gene expression
Tb427_110033400	Tb927.11.2840		magnesium-dependent phosphatase-1/HAD phosphatase, family IIIC, putative	-2.28462	4.90142		phosphatase activity		ciliary plasm;cytoplasm;nuclear lumen	acid phosphatase activity
Tb427_100129300	Tb927.10.12190		RAB-interacting protein, putative	-2.20446	2.42606	integral component of membrane			Golgi apparatus				TP1
Tb427_030038000	Tb927.3.3520	POMP25	Present in the outer mitochondrial membrane proteome 25	-2.1204	3.34913				cytoplasm;mitochondrial outer membrane;mitochondrion				TP1
Tb427_100006500	Tb927.10.310	PUF3	pumillio/PUF RNA binding protein 3	-2.03349	1.654		RNA binding		cytoplasm;cytosol;nucleolus	RNA binding;mRNA binding	mRNA metabolic process;posttranscriptional regulation of gene expression
Tb427_080075800	Tb927.8.6950		roadblock/LC7 family member	-1.98011	3.21511				axoneme;cytoplasm;cytoplasmic dynein complex	dynein intermediate chain binding;microtubule motor activity	microtubule-based movement
Tb427_110027200	Tb927.11.2230	CAT	carnitine O-acetyltransferase, putative	-1.95792	3.35135		acyltransferase activity		cytoplasm;integral component of membrane	carnitine O-acetyltransferase activity	generation of precursor metabolites and energy		TP1
Tb427_000829300				-1.84003	1.65187								TP1
Tb427_100151900	Tb927.10.14360	U2_40K	U2 small nuclear ribonucleoprotein 40K	-1.75525	2.35484				U2 snRNP;nucleus	mRNA binding	mRNA cis splicing, via spliceosome
Tb427_100054800				-1.72517	2.05601
Tb427_100161800	Tb927.10.15310		hypothetical protein, conserved	-1.69119	5.21498				cytoplasm	mRNA binding	posttranscriptional regulation of gene expression;response to drug
Tb427_110060600	Tb927.11.5550	PolIE	DNA polymerase theta	-1.66829	1.83276		DNA binding;DNA-directed DNA polymerase activity	DNA replication;DNA-dependent DNA replication	nuclear lumen;nucleus;telomere-telomerase complex	DNA-directed DNA polymerase activity;telomeric DNA binding	translesion synthesis		TP1
Tb427_040036500	Tb927.4.3370		hypothetical protein, conserved	-1.6523	1.9688				axoneme;cytoplasm;endoplasmic reticulum;paraflagellar rod	adenyl-nucleotide exchange factor activity			TP1
Tb427_100128300	Tb927.10.12090	RBP7A	RNA-binding protein, putative	-1.63835	3.21613		nucleic acid binding		cytoplasm	RNA binding	RNA processing;modulation of formation of structure involved in a symbiotic process;posttranscriptional regulation of gene expression;quorum sensing
Tb427_070013300	Tb927.7.970	NMD3	60S ribosomal export protein NMD3	-1.6157	3.18268		ribosomal large subunit binding		cytoplasm;nucleoplasm;nucleus;paraflagellar rod	ribosomal large subunit binding	mRNA export from nucleus;rRNA processing;ribosomal large subunit export from nucleus		TP1
Tb427_050025700	Tb927.5.1940		hypothetical protein, conserved	-1.60891	1.75939				axoneme;cilium;mitochondrion
Tb427_060016400	Tb927.6.1280		translation initiation factor EIF-2b alpha subunit, putative	-1.56901	1.45092		translation initiation factor activity	cellular metabolic process	cytoplasm;eukaryotic translation initiation factor 2B complex		regulation of translational initiation;translational initiation
Tb427_030051100	Tb927.3.4770	LRTP	leucine-rich repeat-containing protein	-1.56	2.65755		protein binding		ciliary basal body;ciliary plasm;cilium;cytoplasm		centriole replication;cilium organization;mitotic cytokinesis
Tb427_110043800	Tb927.11.3830		hypothetical protein, conserved	-1.43209	1.70629				nucleolus;nucleus
Tb427_040035900	Tb927.4.3310	SET14	SET domain protein 14	-1.42657	1.64953		protein binding		cilium;cytoplasm;nucleoplasm
Tb427_110099400	Tb927.11.9170		DNA topoisomerase III, putative	-1.42648	2.03226		DNA binding;DNA topoisomerase activity;DNA topoisomerase type I (single strand cut, ATP-independent) activity	DNA topological change	cytoplasm;nucleus	DNA binding;DNA topoisomerase activity;DNA topoisomerase type I (single strand cut, ATP-independent) activity	DNA modification;DNA topological change;DNA unwinding involved in DNA replication
Tb427_060035300	Tb927.6.3020		hypothetical protein, conserved	-1.41116	2.12822				ciliary plasm;cilium;cytoplasm;nuclear lumen
Tb427_020027000	Tb927.2.5230		CAMK family pseudokinase, putative	-1.41019	2.2608		ATP binding;protein kinase activity	protein phosphorylation	ciliary plasm;cytoplasm;nuclear lumen;nucleus	ATP binding;calcium-dependent protein serine/threonine kinase activity;calmodulin binding;protein kinase activity	intracellular signal transduction;peptidyl-serine phosphorylation;protein autophosphorylation;protein phosphorylation
Tb427_090072500	Tb927.9.12480		dynein light chain type 1, putative	-1.40845	1.67688	dynein complex;microtubule	cytoskeletal motor activity	microtubule-based process	axoneme;cytoplasm;dynein complex;mitochondrion	dynein intermediate chain binding;dynein light intermediate chain binding	obsolete positive regulation of microtubule motor activity, plus-end-directed
Tb427_100067300	Tb927.10.6290		ATP-dependent DEAD/H RNA helicase, putative	-1.37059	1.52564		ATP binding;helicase activity;nucleic acid binding		cytoplasm;nucleolus;nucleus	ATP binding;helicase activity	nucleobase-containing compound metabolic process;rRNA processing
Tb427_110008500	Tb927.11.440		conserved protein	-1.34121	1.67083		translation initiation factor activity	translational initiation	cytoplasm;integral component of membrane	translation initiation factor activity	translational initiation
Tb427_040032900	Tb927.4.3040	ESP11	Enriched in surface-labeled proteome protein 11	-1.30538	2.02522	integral component of membrane			ciliary pocket;mitochondrion;transport vesicle
Tb427_110024100	Tb927.11.1930		ubiquitin carboxyl-terminal hydrolase, putative	-1.28023	2.53991		thiol-dependent deubiquitinase	protein deubiquitination;ubiquitin-dependent protein catabolic process	ciliary plasm;cytoplasm;transport vesicle	cysteine-type endopeptidase activity	ubiquitin-dependent protein catabolic process
Tb427_110145100	Tb927.11.12830		acyl-CoA binding protein, putative	-1.24997	1.92269		fatty-acyl-CoA binding		ciliary plasm;cytoplasm;nuclear lumen		fatty acid metabolic process
Tb427_090049600	Tb927.9.8820		hypothetical protein, conserved	-1.24636	3.63977				cytoplasm
Tb427_070015500	Tb927.7.1170	Y14	RNA-binding protein Y14	-1.24396	1.7523		nucleic acid binding		exon-exon junction subcomplex mago-y14;nucleoplasm;nucleus	RNA binding;protein binding	RNA processing
Tb427_110034400	Tb927.11.2940		hypothetical protein, conserved	-1.20466	1.80672				ciliary plasm;cytoplasm;nuclear lumen
Tb427_040048900	Tb927.4.4580		hypothetical protein, conserved	-1.17965	1.96497				cytoplasm	mRNA binding
Tb427_110187000	Tb927.11.16720	CYC6	mitotic cyclin 6	-1.15579	2.12496				bilobe structure;centrosome;ciliary basal body;ciliary pro-basal body;cyclin-dependent protein kinase holoenzyme complex;cytoplasm;nuclear cyclin-dependent protein kinase holoenzyme complex;nucleoplasm;nucleus	cyclin-dependent protein serine/threonine kinase regulator activity;protein binding	mitotic cell cycle phase transition;mitotic cytokinesis;mitotic spindle assembly;regulation of cell cycle;regulation of cyclin-dependent protein serine/threonine kinase activity
Tb427_060053200	Tb927.6.4800		hypothetical protein, conserved	-1.08404	1.93429		protein binding		cytoplasm
Tb427_110185900	Tb927.11.16615		Protein of unknown function (DUF2638), putative	-1.08244	2.8674				ciliary plasm;cytoplasm;mitochondrion;transport vesicle
Tb427_100142400	Tb927.10.13480		CAMK/CAMKL family protein kinase, putative	-1.06194	2.51879		ATP binding;protein kinase activity	protein phosphorylation	ciliary plasm;cytoplasm;mitochondrion;nuclear lumen;nucleus	ATP binding;protein serine/threonine kinase activity	intracellular signal transduction;protein phosphorylation
Tb427_100156400	Tb927.10.14810	mbf1	multiprotein-bridging factor 1, putative	-1.06015	2.73663		DNA binding		ciliary plasm;cytoplasm;nuclear lumen;nucleoplasm;nucleus	DNA binding;transcription coactivator activity	positive regulation of transcription by RNA polymerase II;posttranscriptional regulation of gene expression
