# Supplementary material for: TelAP2 links TelAP1 to the telomere complex in Trypanosoma brucei
Source: Sci Rep. 2024 Dec 16;14:30493. doi: 10.1038/s41598-024-81972-0 (PMC11649696; doi:10.1038/s41598-024-81972-0)
Supplement: Supplementary file 3 — Supplementary Material 3 [file 41598_2024_81972_MOESM3_ESM.xlsx]

## Sheet: S4A TRF Co-IP in TelAP2 RNAi
TREU927 Gene ID - identified by MS analysis	Name	Product description	Difference TelAP2 RNAi 0h/48h	p-value TelAP2 RNAi 0h/48h [log10]	Computed GO Components	Computed GO Functions	Computed GO Processes	Curated GO Components	Curated GO Functions	Curated GO Processes	Nuclear enrichment score (Goos et al., 2017)
TRF Co-IP in uninduced cell line
Tb927.11.9870	TelAP1	Telomere-associated protein 1	5.64944	-7.46269				nucleoplasm;nucleus;telomere-telomerase complex	telomeric DNA binding		0.96
Tb927.6.4330	TelAP2	telomere-associated protein	7.53278	-6.32891				nucleoplasm;nucleus;telomere-telomerase complex	telomeric DNA binding		6.07
Tb927.10.9570;Tb11.v5.0579	PFC14	paraflagellar rod component, putative	1.54425	-1.97112		protein binding		paraflagellar rod
Tb927.11.15960;Tb927.11.15950		amino acid transporter, putative	1.43628	-1.9617	integral component of membrane			endoplasmic reticulum;integral component of membrane;pellicular membrane	amine transmembrane transporter activity;amino acid transmembrane transporter activity	amino acid transmembrane transport;amino acid transport
Tb927.11.8770	FAL1	ATP-dependent RNA helicase FAL1, putative	1.49998	-1.46422		ATP binding;helicase activity;nucleic acid binding		catalytic step 2 spliceosome;nuclear lumen;nucleolus;nucleoplasm;nucleus	ATP binding;RNA binding;RNA helicase activity;helicase activity;mRNA binding	maturation of SSU-rRNA from tricistronic rRNA transcript (SSU-rRNA, 5.8S rRNA, LSU-rRNA)	1.54
Tb927.10.12850	TRF	ttaggg binding factor	4.59211	-1.26359				nucleoplasm;nucleus;telomere-telomerase complex	telomeric DNA binding		6.44
Tb927.11.290		Phosphatase and tensin homolog, putative	2.59916	-1.14284		phosphatase activity;protein tyrosine/serine/threonine phosphatase activity	dephosphorylation;protein dephosphorylation	cytoplasm	phosphatidylinositol-4,5-bisphosphate 5-phosphatase activity	modulation of formation of structure involved in a symbiotic process;quorum sensing

## Sheet: S4B TelAP1 Co-IP in TelAP2 RNAi
TREU927 Gene ID - identified by MS analysis	Name	Product description	Difference TelAP2 RNAi 0h/48h	p-value TelAP2 RNAi 0h/48h [log10]	Computed GO Components	Computed GO Functions	Computed GO Processes	Curated GO Components	Curated GO Functions	Curated GO Processes	Nuclear enrichment score (Goos et al., 2017)
TelAP1 Co-IP in uninduced cell line
Tb927.6.4330	TelAP2	telomere-associated protein	7.61572	7.99073				nucleoplasm;nucleus;telomere-telomerase complex	telomeric DNA binding		6.07
Tb927.11.5550	PolIE	DNA polymerase theta	5.28977	2.71542		DNA binding;DNA-directed DNA polymerase activity	DNA replication;DNA-dependent DNA replication	nuclear lumen;nucleus;telomere-telomerase complex	DNA-directed DNA polymerase activity;telomeric DNA binding	translesion synthesis	5.74
Tb927.3.1560	TIF2	TRF-Interacting Factor 2	3.78652	6.87962				ciliary plasm;cytoplasm;nuclear lumen;nucleoplasm;telomere-telomerase complex	telomeric DNA binding
Tb927.11.9870	TelAP1	Telomere-associated protein 1	3.39516	6.9936				nucleoplasm;nucleus;telomere-telomerase complex	telomeric DNA binding		0.96
Tb927.11.15900;Tb927.11.15880		60S ribosomal protein L27, putative	3.37178	2.72524	ribosome	structural constituent of ribosome	translation	cytoplasm;cytosolic large ribosomal subunit;nucleolus;ribosome	structural constituent of ribosome	translation
Tb927.11.9730;Tb927.10.12680		60S ribosomal protein L34, putative	3.32274	2.7055	ribosome	structural constituent of ribosome	translation	cytoplasm;cytosolic large ribosomal subunit;nucleolus;ribosome	structural constituent of ribosome	ribosome biogenesis;translation
Tb927.10.12850	TRF	ttaggg binding factor	3.2015	6.23032				nucleoplasm;nucleus;telomere-telomerase complex	telomeric DNA binding		6.44
Tb927.11.4300;Tb927.10.9880	RPL18	60S ribosomal protein L18, putative	2.88855	2.40555	ribosome	structural constituent of ribosome	translation	cytoplasm;cytosolic large ribosomal subunit;intracellular anatomical structure;nucleolus;ribosome	RNA binding;structural constituent of ribosome	translation
Tb927.4.3060		hypothetical protein, conserved	2.71695	1.65765				nucleoplasm
Tb927.9.4000;Tb927.9.3930	TelAP3	hypothetical protein, conserved	2.56862	3.46404				cytoplasm;nucleus;telomere-telomerase complex	telomeric DNA binding		6.58
Tb927.11.370	RAP1	repressor activator protein 1	2.52697	3.56369				nucleoplasm;nucleus;telomere-telomerase complex			2.67
Tb927.8.1340;Tb927.8.1330		60S ribosomal protein L7a, putative	2.5166	1.60748				cytoplasm;cytosolic large ribosomal subunit;nucleolus;ribosome	RNA binding;mRNA binding;structural constituent of ribosome	maturation of LSU-rRNA;translation
Tb927.9.15190;Tb927.6.5040		ribosomal protein L15, putative	2.42933	2.09889	ribosome	structural constituent of ribosome	translation	ribosome	structural constituent of ribosome	translation
Tb927.4.1800;Tb927.4.1790	MRPL3	Mitochondrial ribosomal protein L3	2.33338	1.59926	ribosome	structural constituent of ribosome	translation	cytosolic large ribosomal subunit;mitochondrial large ribosomal subunit	RNA binding;structural constituent of ribosome	ribosomal large subunit assembly
Tb927.9.15210;Tb927.10.1590		ribosomal protein L36, putative	2.17807	1.89627	ribosome	structural constituent of ribosome	translation	cytoplasm;cytosolic large ribosomal subunit;nucleolus;ribosome	structural constituent of ribosome	cytoplasmic translation;translation
Tb927.8.1110;Tb927.10.5610		40S ribosomal protein S9, putative	1.85638	1.74399	small ribosomal subunit	RNA binding;rRNA binding;structural constituent of ribosome	translation	cytoplasm;cytosolic small ribosomal subunit;small ribosomal subunit	rRNA binding;structural constituent of ribosome	positive regulation of translational fidelity;translation
Tb927.10.14710;Tb927.10.14600	RPS2	40S ribosomal protein S2, putative	1.85201	1.91023	ribosome;small ribosomal subunit	RNA binding;structural constituent of ribosome	translation	cytoplasm;cytosolic small ribosomal subunit;intracellular anatomical structure;ribosome	structural constituent of ribosome	translation
Tb927.3.5050		60S ribosomal protein L4	1.80548	1.91324	ribosome	structural constituent of ribosome	translation	cytoplasm;cytosolic large ribosomal subunit;intracellular anatomical structure;nucleolus;ribosome	RNA binding;mRNA binding;structural constituent of ribosome	translation
Tb927.4.1330		DNA topoisomerase IB, large subunit	1.59786	1.89899	chromosome	DNA binding;DNA topoisomerase type I (single strand cut, ATP-independent) activity	DNA topological change	membrane;nuclear lumen;nucleolus;nucleoplasm;nucleus	DNA topoisomerase type I (single strand cut, ATP-independent) activity	DNA topological change;regulation of transcription, DNA-templated	1.1
Tb927.6.720;Tb927.11.11230		40S ribosomal protein L14, putative	1.4872	1.61443	ribosome	RNA binding;structural constituent of ribosome	translation	cytoplasm;cytosolic large ribosomal subunit;nucleolus	RNA binding	ribosomal large subunit biogenesis
Tb927.9.1850;Tb927.9.1810		60S ribosomal protein L35, putative	1.46819	1.51014	ribosome	structural constituent of ribosome	translation	cytoplasm;cytosolic large ribosomal subunit;nucleolus;ribosome	mRNA binding;structural constituent of ribosome	maturation of LSU-rRNA from tricistronic rRNA transcript (SSU-rRNA, 5.8S rRNA, LSU-rRNA);translation
Tb927.11.6200;Tb927.11.6180		60S ribosomal protein L28, putative	1.35823	1.44218	ribosome	structural constituent of ribosome	translation	cytoplasm;cytosolic large ribosomal subunit;ribosome	mRNA binding;structural constituent of ribosome	translation
TelAP1 Co-IP in TelAP2 RNAi 48h
Tb927.2.2770		hypothetical protein, conserved	-2.29124	1.50761				cytoplasm;paraflagellar rod
Tb927.11.10820		Casein kinase II subunit beta, putative	-2.28227	4.39274	protein kinase CK2 complex	kinase activity;protein kinase regulator activity		cell tip;ciliary basal body;ciliary plasm;cytoplasm;nuclear lumen;protein kinase CK2 complex	protein kinase regulator activity
Tb927.4.5340	FAZ11	Flagellum attachment zone protein 11	-1.92532	1.7984				cell tip;ciliary tip;cilium;flagellum attachment zone;protein-containing complex	protein-containing complex binding
Tb927.9.7110		GRAM domain containing protein, putative	-1.67855	1.5922				cytoplasm;transport vesicle		posttranscriptional regulation of gene expression
Tb927.7.3020		Nitroreductase family, putative	-1.57734	2.77345		oxidoreductase activity;oxidoreductase activity, acting on NAD(P)H, nitrogenous group as acceptor	cellular response to oxidative stress	ciliary plasm;cytoplasm	oxidoreductase activity, acting on NAD(P)H, nitrogenous group as acceptor
Tb927.5.2470		hypothetical protein, conserved	-1.37028	2.44347				bilobe structure
Tb927.10.6070	UMSBP1	universal minicircle sequence binding protein 1	-1.32892	1.85723		nucleic acid binding;zinc ion binding		cytoplasm;nuclear lumen;nucleolus	mRNA binding;nucleic acid binding;single-stranded RNA binding;translation regulator activity	mitotic cell cycle;obsolete mitochondrial DNA inheritance;positive regulation of cytoplasmic translation
Tb927.5.1250		GAF domain/TIP41-like family, putative	-1.27865	1.5699		protein binding	regulation of phosphoprotein phosphatase activity	cytoplasm;cytosol	methionine-R-sulfoxide reductase activity
Tb927.10.10390	TR	trypanothione reductase	-1.27744	1.6274		disulfide oxidoreductase activity;flavin adenine dinucleotide binding;oxidoreductase activity;oxidoreductase activity, acting on a sulfur group of donors, NAD(P) as acceptor;trypanothione-disulfide reductase activity	cell redox homeostasis;obsolete oxidation-reduction process	ciliary plasm;cytoplasm;glycosome;kinetoplast;nuclear lumen;nucleoplasm	thioredoxin-disulfide reductase activity;trypanothione-disulfide reductase activity	cell redox homeostasis

## Sheet: S4C TelAP2 AP BSF +- DNase
TREU927 Gene ID - identified by MS analysis	Name	Product description	Difference TelAP2:PTP + DNase/TelAP2:PTP - DNase	p-value TelAP2:PTP + DNase/TelAP2:PTP - DNase [log10]	Computed GO Components	Computed GO Functions	Computed GO Processes	Curated GO Components	Curated GO Functions	Curated GO Processes	Nuclear enrichment score (Goos et al., 2017)
TelAP2:PTP +DNase
Tb927.10.8940	KH1	flagellum targeting protein kharon1, putative	-1.38924	1.48211				ciliary pocket;cortical cytoskeleton	mRNA binding;protein-containing complex binding	protein targeting
Tb927.11.13190;Tb927.11.13090		elongation factor 1 gamma, putative	-1.47318	1.55598		protein binding;translation elongation factor activity	glutathione metabolic process;translational elongation	cytoplasm;eukaryotic translation elongation factor 1 complex	translation elongation factor activity	translational elongation
TelAP2:PTP +DNase & -DNase counted protein groups -not enriched in either sample compared to the other
Tb927.11.2610		hypothetical protein, conserved	0.401098	0.211116				cortical cytoskeleton;cytoskeleton		posttranscriptional regulation of gene expression
Tb11.0840;Tb927.11.720		hypothetical protein	0.124058	0.180832
Tb927.11.7510;Tb927.11.7460	BiP	luminal binding protein 1 (BiP), putative	0.12339	0.118276				cytoplasm;endoplasmic reticulum;endoplasmic reticulum chaperone complex;endoplasmic reticulum lumen;membrane;nucleus	ATP binding;ATP hydrolysis activity;heat shock protein binding;misfolded protein binding;protein folding chaperone;unfolded protein binding	SRP-dependent cotranslational protein targeting to membrane;cellular response to unfolded protein;chaperone cofactor-dependent protein refolding;endoplasmic reticulum unfolded protein response;protein folding;protein refolding;response to unfolded protein;ubiquitin-dependent ERAD pathway
Tb927.10.6510;Tb927.10.6400	HSP60	chaperonin HSP60, mitochondrial precursor	0.0950041	0.0484996		ATP binding	protein folding;protein refolding	cytoplasm;mitochondrion	unfolded protein binding	protein folding;protein import into mitochondrial matrix;protein-containing complex assembly
Tb927.11.9870	TelAP1	Telomere-associated protein 1	0.0641952	0.0725725				nucleoplasm;nucleus;telomere-telomerase complex	telomeric DNA binding		0.96
Tb927.10.12850	TRF	ttaggg binding factor	0.0345318	0.0526712				nucleoplasm;nucleus;telomere-telomerase complex	telomeric DNA binding		6.44
Tb927.11.3240	TCP-1-zeta	T-complex protein 1, zeta subunit, putative	0.0273392	0.0322559		ATP binding;unfolded protein binding	protein folding	chaperonin-containing T-complex;cytoplasm	unfolded protein binding	protein folding;regulation of cell cycle
Tb927.10.2890;Tb11.v5.0650		enolase	-0.0270059	0.0168562	phosphopyruvate hydratase complex	magnesium ion binding;phosphopyruvate hydratase activity	glycolytic process	ciliary plasm;cytoplasm;cytosol;nucleoplasm;phosphopyruvate hydratase complex	magnesium ion binding;phosphopyruvate hydratase activity	glycolytic process;regulation of vacuole fusion, non-autophagic
Tb927.11.16130	NDPK	nucleoside diphosphate kinase	-0.0341619	0.0145931		nucleoside diphosphate kinase activity	CTP biosynthetic process;GTP biosynthetic process;UTP biosynthetic process;nucleoside diphosphate phosphorylation	ciliary plasm;cytoplasm;nuclear lumen;nucleus	ATP binding;nucleoside diphosphate kinase activity	CTP biosynthetic process;GTP biosynthetic process;UTP biosynthetic process;posttranscriptional regulation of gene expression
Tb927.10.2110;Tb927.10.2100;Tb11.v5.1046;Tb927.10.2090	EEF1A	elongation factor 1-alpha	-0.0633329	0.0725683		GTP binding;GTPase activity;translation elongation factor activity	translational elongation	cytoplasm	GTPase activity;calmodulin binding;mRNA binding;translation elongation factor activity	calcium-mediated signaling;microtubule-based process;translation;translational elongation
Tb927.10.4570;Tb927.10.4560		elongation factor 2	-0.0641122	0.0182105		GTP binding;GTPase activity		ciliary plasm;cytoplasm;ribonucleoprotein complex	GTP binding;GTPase activity;mRNA binding;ribosome binding;translation elongation factor activity	translation;translational elongation
Tb927.10.10280;Tb10.v4.0053;Tb10.v4.0052;Tb927.10.10360	MARP2	Microtubule-associated repetitive protein 2	-0.110503	0.111663		microtubule binding		ciliary basal body;cortical cytoskeleton;cytoplasm;cytoskeleton	microtubule binding
Tb927.10.10960;Tb927.10.10950;Tb927.10.10940;Tb927.10.10920;Tb927.10.10910;Tb927.10.10900;Tb927.10.10890;Tb11.v5.0543;Tb927.10.10980;Tb927.10.10970;Tb927.10.10930		heat shock protein, putative	-0.128716	0.102032		ATP binding;unfolded protein binding	protein folding	cell surface;cytoplasm;cytosol;perinuclear region of cytoplasm;plasma membrane;protein-containing complex	unfolded protein binding	cellular response to heat;protein folding;protein stabilization
Tb927.9.6290;Tb927.9.6230;Tb927.9.6170	AK1	arginine kinase	-0.141873	0.0686797		catalytic activity;creatine kinase activity;kinase activity;transferase activity, transferring phosphorus-containing groups	biological_process;phosphocreatine biosynthetic process	ciliary plasm;cytoplasm;cytosol;glycosome	ATP binding;arginine kinase activity;kinase activity;transferase activity, transferring phosphorus-containing groups
Tb927.6.4330	TelAP2	telomere-associated protein	-0.197773	0.219683				nucleoplasm;nucleus;telomere-telomerase complex	telomeric DNA binding		6.07
Tb927.3.1560	TIF2	TRF-Interacting Factor 2	-0.211025	0.590094				ciliary plasm;cytoplasm;nuclear lumen;nucleoplasm;telomere-telomerase complex	telomeric DNA binding
Tb927.11.4100		variant surface glycoprotein (VSG), putative	-0.216973	0.696332
Tb927.6.3800;Tb927.6.3750;Tb927.6.3740	MtHSP70C	heat shock 70 kDa protein, mitochondrial precursor, putative	-0.224462	0.945481		ATP binding;unfolded protein binding	protein folding	cytoplasm;mitochondrion	ATP binding;ATP hydrolysis activity;heat shock protein binding;misfolded protein binding;protein folding chaperone;unfolded protein binding	cellular response to unfolded protein;chaperone cofactor-dependent protein refolding;posttranscriptional regulation of gene expression;protein refolding;response to unfolded protein
Tb927.8.7410;Tb927.4.5010		calreticulin, putative	-0.23799	0.154065	endoplasmic reticulum;endoplasmic reticulum lumen	calcium ion binding;protein binding;unfolded protein binding	protein folding	endoplasmic reticulum;endoplasmic reticulum membrane;integral component of membrane	calcium ion binding;carbohydrate binding;glucosidase activity;glycosyltransferase activity	endoplasmic reticulum unfolded protein response;protein folding
Tb927.9.5840;Tb927.9.5750	TRYP1	tryparedoxin peroxidase	-0.244516	0.369188		antioxidant activity;oxidoreductase activity;peroxiredoxin activity	obsolete oxidation-reduction process	cilium;cytoplasm;cytosol;glycosome;nucleoplasm;nucleus	thioredoxin peroxidase activity;trypanothione-disulfide reductase activity	cell redox homeostasis;obsolete oxidation-reduction process;response to oxidative stress	1.34
Tb927.11.11330;Tb11.v5.1035;Tb927.11.11290;Tb11.v5.1034;Tb927.7.710	HSP70	heat shock protein 70	-0.252699	0.386388				ciliary plasm;cytoplasm;glycosome	ATP hydrolysis activity	protein folding;response to heat
Tb927.9.8410	J27	chaperone protein DnaJ, putative	-0.253548	0.497719		ATP binding;heat shock protein binding;unfolded protein binding	protein folding;response to heat	mitochondrion	unfolded protein binding	protein folding
Tb927.2.5160	J2	Chaperone protein DnaJ 2	-0.253605	0.40372		ATP binding;heat shock protein binding;unfolded protein binding	protein folding;response to heat	ciliary plasm;cytoplasm;cytosol;nucleoplasm;transport vesicle	chaperone binding;protein-containing complex binding;unfolded protein binding	cellular response to heat;protein folding;response to heat
Tb927.11.880	CYPA	cyclophilin a	-0.2776	0.332974		peptidyl-prolyl cis-trans isomerase activity	protein folding;protein peptidyl-prolyl isomerization	ciliary plasm;cilium;cytoplasm;cytosol;nuclear lumen	cyclosporin A binding;peptidyl-prolyl cis-trans isomerase activity	protein folding;protein peptidyl-prolyl isomerization
Tb927.9.8880;Tb927.9.8850		actin B	-0.288095	1.27083				actin cytoskeleton;ciliary plasm;cytoplasm	structural constituent of cytoskeleton	cytoskeleton organization
Tb927.1.2400;Tb927.1.2380;Tb927.1.2360;Tb927.1.2340;Tb11.v5.0468		alpha tubulin	-0.297335	0.600611	microtubule	GTP binding;GTPase activity;structural constituent of cytoskeleton	microtubule-based process	ciliary basal body;cortical cytoskeleton;cytoplasm;microtubule	GTP binding;structural constituent of cytoskeleton	microtubule cytoskeleton organization;microtubule-based process;mitotic cell cycle
Tb11.v5.0732;Tb927.10.2020;Tb927.10.2010		hexokinase, putative	-0.308817	0.254005		ATP binding;glucose binding;hexokinase activity;phosphotransferase activity, alcohol group as acceptor	carbohydrate metabolic process;cellular glucose homeostasis;glycolytic process
Tb927.9.12630;Tb927.9.12610;Tb927.9.12590;Tb927.9.12570;Tb927.9.12550	glk1	glycerol kinase, glycosomal	-0.344965	0.610809		ATP binding;glycerol kinase activity;phosphotransferase activity, alcohol group as acceptor	carbohydrate metabolic process;glycerol catabolic process;glycerol-3-phosphate metabolic process	glycosome;mitochondrion	ATP binding;glycerol kinase activity;phosphotransferase activity, alcohol group as acceptor	glycerol metabolic process;glycerol-3-phosphate biosynthetic process;glycerol-3-phosphate metabolic process;phosphorylation;triglyceride metabolic process
Tb927.1.2390;Tb927.1.2370;Tb927.1.2350;Tb927.1.2330;Tb11.v5.0469;Tb927.1.2410		beta tubulin	-0.351035	0.866904	microtubule	GTP binding;GTPase activity;structural constituent of cytoskeleton	microtubule-based process	cytoplasm;microtubule	GTP binding;structural constituent of cytoskeleton	microtubule cytoskeleton organization;microtubule-based process;mitotic cell cycle
Tb927.9.13920;Tb927.9.13880;Tb927.9.13820	KMP11-1	kinetoplastid membrane protein 11-1	-0.378197	0.222824	cytoplasm;microtubule		defense response;positive regulation of cell population proliferation	ciliary basal body;cilium;protein-containing complex	protein binding;protein-containing complex binding	ciliary basal body organization
Tb927.3.1120	RTB2	GTP-binding nuclear protein rtb2, putative	-0.398313	1.5139		GTP binding;GTPase activity	nucleocytoplasmic transport	cytoplasm;nuclear pore;nucleus	GTP binding;GTPase activity	intracellular protein transport;protein import into nucleus;ribosomal subunit export from nucleus;small GTPase mediated signal transduction	1.58
Tb927.9.4000;Tb927.9.3930	TelAP3	hypothetical protein, conserved	-0.405315	0.72145				cytoplasm;nucleus;telomere-telomerase complex	telomeric DNA binding		6.58
Tb927.10.5620;Tb11.v5.0531	ALD	fructose-bisphosphate aldolase, glycosomal	-0.438628	0.310286		catalytic activity;fructose-bisphosphate aldolase activity	glycolytic process	cytosol;glycosome	fructose-bisphosphate aldolase activity	fructose 1,6-bisphosphate metabolic process;glycolytic process
Tb927.11.17000;Tb11.v5.0404	AIR9	AIR9-like protein	-0.502327	0.607996		protein binding		cortical cytoskeleton;cytoskeleton		cytokinesis
Tb927.10.6070	UMSBP1	universal minicircle sequence binding protein 1	-0.50554	0.338801		nucleic acid binding;zinc ion binding		cytoplasm;nuclear lumen;nucleolus	mRNA binding;nucleic acid binding;single-stranded RNA binding;translation regulator activity	mitotic cell cycle;obsolete mitochondrial DNA inheritance;positive regulation of cytoplasmic translation
Tb927.10.14140;Tb11.v5.0605	PYK1	pyruvate kinase 1	-0.709609	0.340406		catalytic activity;magnesium ion binding;potassium ion binding;pyruvate kinase activity	glycolytic process	cytoplasm	mRNA binding;pyruvate kinase activity	glycolytic process
Tb927.11.5550	PolIE	DNA polymerase theta	-0.717165	0.402041		DNA binding;DNA-directed DNA polymerase activity	DNA replication;DNA-dependent DNA replication	nuclear lumen;nucleus;telomere-telomerase complex	DNA-directed DNA polymerase activity;telomeric DNA binding	translesion synthesis	5.74
Tb927.6.4300;Tb927.6.4280	GAPDH	glyceraldehyde 3-phosphate dehydrogenase, glycosomal	-0.747191	1.51844		NAD binding;NADP binding;oxidoreductase activity, acting on the aldehyde or oxo group of donors, NAD or NADP as acceptor	glucose metabolic process;obsolete oxidation-reduction process	glycosome	glyceraldehyde-3-phosphate dehydrogenase (NAD+) (phosphorylating) activity	glycolytic process
Tb927.11.16740	J45	chaperone protein DnaJ, putative	-0.766399	0.490045		heat shock protein binding;metal ion binding;unfolded protein binding	protein folding	Golgi apparatus;endoplasmic reticulum	chaperone binding;unfolded protein binding	protein folding
Tb11.v5.0881;Tb11.v5.0410;Tb927.4.2070		antigenic protein, putative	-0.78566	0.433157
Tb927.8.1990	mPRX	peroxidoxin	-0.795972	0.681718		antioxidant activity;oxidoreductase activity;peroxiredoxin activity	obsolete oxidation-reduction process	ciliary basal body;cytosol;mitochondrion	thioredoxin peroxidase activity;trypanothione-disulfide reductase activity;tryparedoxin peroxidase activity	cell redox homeostasis;cellular response to antimycin A;cellular response to heat;obsolete oxidation-reduction process;regulation of mitochondrial membrane potential;response to oxidative stress
Tb927.10.3990	DHH1	DHH1	-0.801894	0.727882		ATP binding;helicase activity;nucleic acid binding		P-body;cytoplasm;cytoplasmic stress granule	ATP binding;helicase activity;mRNA binding	P-body assembly;nucleobase-containing compound metabolic process;stress granule assembly
Tb927.3.3780;Tb927.3.3760	TXN1a	tryparedoxin 1a, putative	-0.813498	0.899694				ciliary plasm;cytoplasm;nuclear lumen		hydrogen peroxide catabolic process
Tb927.11.5520	TIM	triosephosphate isomerase	-0.877663	0.499301		catalytic activity;triose-phosphate isomerase activity	glycolytic process	cytoplasm;cytosol;glycosome	triose-phosphate isomerase activity	gluconeogenesis;glyceraldehyde-3-phosphate biosynthetic process;glycerol catabolic process;glycolytic process
Tb927.10.5810		The ARF-like 2 binding protein BART, putative	-0.931344	0.568923				axoneme;ciliary base;ciliary plasm;cytoplasm		response to drug
Tb927.10.2290	J3	chaperone protein DnaJ, putative	-0.954126	1.58468		ATP binding;heat shock protein binding;metal ion binding;unfolded protein binding	protein folding;response to heat	ciliary basal body;ciliary plasm;cytoplasm;cytosol;nucleolus;nucleoplasm	chaperone binding;unfolded protein binding	protein folding
Tb927.5.4330		dihydrolipoamide branched chain transacylase, putative	-0.958958	0.710241		acyltransferase activity		ciliary basal body;cytoplasm;mitochondrion	acetyltransferase activity;lipoic acid binding	posttranscriptional regulation of gene expression
Tb927.11.3600;Tb927.11.3590;Tb11.v5.1059		40S ribosomal protein S4, putative	-1.09938	1.37887	ribosome	RNA binding;rRNA binding;structural constituent of ribosome	translation	cytoplasm;cytosolic small ribosomal subunit;nucleolus;ribosome	RNA binding;mRNA binding;protein-containing complex binding;structural constituent of ribosome	translation
Tb927.9.17440		variant surface glycoprotein (VSG, pseudogene), putative	-1.2886	0.723719
Tb927.8.890;Tb927.11.13750;Tb927.8.4610	Rab1A	Ras-related protein Rab1A	-1.32319	0.721232		GTP binding;GTPase activity		ciliary pocket;endomembrane system;transport vesicle	GTPase activity	intracellular protein transport;posttranscriptional regulation of gene expression;small GTPase mediated signal transduction
Tb927.10.3200	U2AF35	U2 splicing auxiliary factor, putative	-1.62605	0.476736	U2AF complex	RNA binding;metal ion binding;nucleic acid binding;zinc ion binding	mRNA splicing, via spliceosome	U2AF complex;nuclear speck;nucleoplasm;nucleus;spliceosomal complex	RNA binding;mRNA binding;pre-mRNA 3'-splice site binding	RNA splicing;RNA splicing, via transesterification reactions;mRNA processing;mRNA splicing, via spliceosome	1.45

## Sheet: S4D TelAP2 AP PCF +- DNase
TREU927 Gene ID - identified by MS analysis	Name	Product description	Difference TelAP2:PTP + DNase/TelAP2:PTP - Dnase [log2]	p-value TelAP2:PTP + DNase/TelAP2:PTP - DNase [log10]	Computed GO Components	Computed GO Functions	Computed GO Processes	Curated GO Components	Curated GO Functions	Curated GO Processes	Nuclear enrichment score (Goos et al., 2017)
TelAP2:PTP +DNase
Tb927.11.16130	NDPK	nucleoside diphosphate kinase	2.31271	2.22381		nucleoside diphosphate kinase activity	CTP biosynthetic process;GTP biosynthetic process;UTP biosynthetic process;nucleoside diphosphate phosphorylation	ciliary plasm;cytoplasm;nuclear lumen;nucleus	ATP binding;nucleoside diphosphate kinase activity	CTP biosynthetic process;GTP biosynthetic process;UTP biosynthetic process;posttranscriptional regulation of gene expression
TelAP2:PTP -DNase
Tb927.11.9870	TelAP1	Telomere-associated protein 1	-1.57681	1.53728				nucleoplasm;nucleus;telomere-telomerase complex	telomeric DNA binding		0.96
TelAP2:PTP +Dnase & -Dnase counted protein groups -not enriched in either sample compared to the other
Tb927.9.4000	TelAP3	hypothetical protein, conserved	-1.39446	0.767771				cytoplasm;nucleus;telomere-telomerase complex	telomeric DNA binding		6.58
Tb927.10.12850	TRF	ttaggg binding factor	-0.688402	2.72115				nucleoplasm;nucleus;telomere-telomerase complex	telomeric DNA binding		6.44
Tb927.3.1560	TIF2	TRF-Interacting Factor 2	-0.687298	1.54184				ciliary plasm;cytoplasm;nuclear lumen;nucleoplasm;telomere-telomerase complex	telomeric DNA binding
Tb927.10.13720	RBP29	RNA-binding protein 29, putative	-0.600104	0.233329		nucleic acid binding		nucleoplasm;nucleus	RNA binding;mRNA binding	RNA processing;posttranscriptional regulation of gene expression	2.56
Tb11.v5.0868		mitotubule-associated protein Gb4, putative	-0.540924	0.596422
Tb927.9.8880		actin B	-0.464911	0.445445				actin cytoskeleton;ciliary plasm;cytoplasm	structural constituent of cytoskeleton	cytoskeleton organization
Tb927.6.4330	TelAP2	telomere-associated protein	-0.341072	0.384096				nucleoplasm;nucleus;telomere-telomerase complex	telomeric DNA binding		6.07
Tb927.10.2520	PPL2	PrimPol-like protein 2	-0.287388	0.42851			DNA replication, synthesis of RNA primer	nucleoplasm;nucleus;site of double-strand break;telomere-telomerase complex	DNA primase activity;DNA-directed DNA polymerase activity;telomeric DNA binding	regulation of G2/M transition of mitotic cell cycle;response to UV;response to oxidative stress;translesion synthesis	5.54
Tb927.1.2390		beta tubulin	-0.189115	0.216434	microtubule	GTP binding;GTPase activity;structural constituent of cytoskeleton	microtubule-based process	cytoplasm;microtubule	GTP binding;structural constituent of cytoskeleton	microtubule cytoskeleton organization;microtubule-based process;mitotic cell cycle
Tb927.10.10980		heat shock protein 90, putative	-0.172956	0.121669		ATP binding;unfolded protein binding	protein folding	centrosome;cytoplasm;nucleoplasm	ATP hydrolysis activity	protein folding;protein refolding;response to unfolded protein
Tb927.10.5340	RPS18	40S ribosomal protein S18, putative	-0.136769	0.0575633	ribosome	RNA binding;nucleic acid binding;structural constituent of ribosome	translation	cytoplasm;cytosol;intracellular anatomical structure;nuclear lumen;organellar small ribosomal subunit;ribosome;small ribosomal subunit	RNA binding;mRNA binding;protein-containing complex binding;structural constituent of ribosome	translation
Tb927.3.1120	RTB2	GTP-binding nuclear protein rtb2, putative	-0.0902169	0.139956		GTP binding;GTPase activity	nucleocytoplasmic transport	cytoplasm;nuclear pore;nucleus	GTP binding;GTPase activity	intracellular protein transport;protein import into nucleus;ribosomal subunit export from nucleus;small GTPase mediated signal transduction	1.58
Tb927.9.8410	J27	chaperone protein DnaJ, putative	-0.0531583	0.0474943		ATP binding;heat shock protein binding;unfolded protein binding	protein folding;response to heat	mitochondrion	unfolded protein binding	protein folding
Tb927.6.3800	MtHSP70C	heat shock 70 kDa protein, mitochondrial precursor, putative	0.0045857	0.00299797		ATP binding;unfolded protein binding	protein folding	cytoplasm;mitochondrion	ATP binding;ATP hydrolysis activity;heat shock protein binding;misfolded protein binding;protein folding chaperone;unfolded protein binding	cellular response to unfolded protein;chaperone cofactor-dependent protein refolding;posttranscriptional regulation of gene expression;protein refolding;response to unfolded protein
Tb927.1.2400		alpha tubulin	0.0142341	0.011375	microtubule	GTP binding;GTPase activity;structural constituent of cytoskeleton	microtubule-based process	ciliary basal body;cortical cytoskeleton;cytoplasm;microtubule	GTP binding;structural constituent of cytoskeleton	microtubule cytoskeleton organization;microtubule-based process;mitotic cell cycle
Tb927.11.11330	HSP70	heat shock protein 70	0.0406827	0.0436641				ciliary plasm;cytoplasm;glycosome	ATP hydrolysis activity	protein folding;response to heat
Tb927.6.4300	GAPDH	glyceraldehyde 3-phosphate dehydrogenase, glycosomal	0.0582325	0.084528		NAD binding;NADP binding;oxidoreductase activity, acting on the aldehyde or oxo group of donors, NAD or NADP as acceptor	glucose metabolic process;obsolete oxidation-reduction process	glycosome	glyceraldehyde-3-phosphate dehydrogenase (NAD+) (phosphorylating) activity	glycolytic process
Tb927.11.5550	PolIE	DNA polymerase theta	0.0658092	0.0300721		DNA binding;DNA-directed DNA polymerase activity	DNA replication;DNA-dependent DNA replication	nuclear lumen;nucleus;telomere-telomerase complex	DNA-directed DNA polymerase activity;telomeric DNA binding	translesion synthesis	5.74
Tb927.9.12630	glk1	glycerol kinase, glycosomal	0.0694182	0.13894		ATP binding;glycerol kinase activity;phosphotransferase activity, alcohol group as acceptor	carbohydrate metabolic process;glycerol catabolic process;glycerol-3-phosphate metabolic process	glycosome;mitochondrion	ATP binding;glycerol kinase activity;phosphotransferase activity, alcohol group as acceptor	glycerol metabolic process;glycerol-3-phosphate biosynthetic process;glycerol-3-phosphate metabolic process;phosphorylation;triglyceride metabolic process
Tb927.10.6070	UMSBP1	universal minicircle sequence binding protein 1	0.116817	0.0495459		nucleic acid binding;zinc ion binding		cytoplasm;nuclear lumen;nucleolus	mRNA binding;nucleic acid binding;single-stranded RNA binding;translation regulator activity	mitotic cell cycle;obsolete mitochondrial DNA inheritance;positive regulation of cytoplasmic translation
Tb927.10.6510	HSP60	chaperonin HSP60, mitochondrial precursor	0.140653	0.160384		ATP binding	protein folding;protein refolding	cytoplasm;mitochondrion	unfolded protein binding	protein folding;protein import into mitochondrial matrix;protein-containing complex assembly
Tb927.10.2110	EEF1A	elongation factor 1-alpha	0.182147	0.131207		GTP binding;GTPase activity;translation elongation factor activity	translational elongation	cytoplasm	GTPase activity;calmodulin binding;mRNA binding;translation elongation factor activity	calcium-mediated signaling;microtubule-based process;translation;translational elongation
Tb927.11.550	SCD6	Suppressor of clathrin deficiency 6, putative	0.201742	0.0554902				P-body;cytoplasm;messenger ribonucleoprotein complex;ribonucleoprotein granule	mRNA binding	P-body assembly;negative regulation of translation;stress granule assembly
Tb927.7.7400	BBP248	Basal body protein	0.31469	0.0994267				ciliary basal body;cytoplasm
Tb927.10.4570		elongation factor 2	0.402799	0.129845		GTP binding;GTPase activity		ciliary plasm;cytoplasm;ribonucleoprotein complex	GTP binding;GTPase activity;mRNA binding;ribosome binding;translation elongation factor activity	translation;translational elongation
Tb927.11.880	CYPA	cyclophilin a	0.48173	0.373563		peptidyl-prolyl cis-trans isomerase activity	protein folding;protein peptidyl-prolyl isomerization	ciliary plasm;cilium;cytoplasm;cytosol;nuclear lumen	cyclosporin A binding;peptidyl-prolyl cis-trans isomerase activity	protein folding;protein peptidyl-prolyl isomerization
Tb927.9.11600	GIM5B	glycosomal membrane protein	0.50222	0.219035	integral component of peroxisomal membrane		peroxisome fission	glycosome;glycosome membrane
Tb927.11.11370	RACK1	receptor for activated C kinase 1	0.643362	0.751834		protein binding		cytoplasm;cytosol;cytosolic small ribosomal subunit;nucleus;ribosome	enzyme binding;mRNA binding;protein kinase C binding;ribosome binding	apoptotic process;positive regulation of protein phosphorylation;rescue of stalled ribosome
Tb927.10.15410	gMDH	glycosomal malate dehydrogenase	0.710997	0.302869		L-malate dehydrogenase activity;catalytic activity;oxidoreductase activity;oxidoreductase activity, acting on the CH-OH group of donors, NAD or NADP as acceptor	carbohydrate metabolic process;carboxylic acid metabolic process;obsolete oxidation-reduction process;tricarboxylic acid cycle	ciliary plasm;cytoplasm;glycosome	L-malate dehydrogenase activity;malate dehydrogenase activity;oxidoreductase activity;protein binding	tricarboxylic acid cycle
Tb927.10.14550	HEL67	ATP-dependent RNA helicase HEL67	0.93135	1.04475		ATP binding;helicase activity;nucleic acid binding		cytoplasm;cytoplasmic stress granule;nuclear periphery;nuclear stress granule;nucleus	ATP binding;helicase activity;mRNA binding	nucleobase-containing compound metabolic process
Tb927.10.2890		enolase	1.0459	1.32285	phosphopyruvate hydratase complex	magnesium ion binding;phosphopyruvate hydratase activity	glycolytic process	ciliary plasm;cytoplasm;cytosol;nucleoplasm;phosphopyruvate hydratase complex	magnesium ion binding;phosphopyruvate hydratase activity	glycolytic process;regulation of vacuole fusion, non-autophagic
Tb10.v4.0053		hypothetical protein	1.12255	1.10337		microtubule binding		ciliary basal body;cortical cytoskeleton
